# Supplementary material for: (E)-1-(2,4-Dinitro­phen­yl)-2-[1-(thio­phen-2-yl)ethyl­idene]hydrazine
Source: Acta Crystallogr Sect E Struct Rep Online. 2011 Apr 7;67(Pt 5):o1034–5. doi: 10.1107/S1600536811011135 (PMC3089201; doi:10.1107/S1600536811011135)
Supplement: Supplementary file 2 [file e-67-o1034-Isup2.hkl]

# 
# h,k,l, Fc-squared, Fo-squared, sigma(Fo-squared) and status flag 
# 
data_I
_shelx_title ' ph1m in P2(1)/c (100K)' 
_shelx_refln_list_code          4 
_shelx_F_calc_maximum      341.93 
_exptl_crystal_F_000       632.00 
_reflns_d_resolution_high  0.8256 
 
loop_ 
 _symmetry_equiv_pos_as_xyz 
 'x, y, z' 
 '-x, y+1/2, -z+1/2' 
 '-x, -y, -z' 
 'x, -y-1/2, z-1/2' 
 
_cell_length_a     9.4868 
_cell_length_b    15.3912 
_cell_length_c     8.9756 
_cell_angle_alpha  90.000 
_cell_angle_beta   91.672 
_cell_angle_gamma  90.000 
 
_shelx_F_squared_multiplier     1.000 
 
loop_ 
 _refln_index_h 
 _refln_index_k 
 _refln_index_l 
 _refln_F_squared_calc 
 _refln_F_squared_meas 
 _refln_F_squared_sigma 
 _refln_observed_status 
   1   0   0     2417.85     2304.30     23.97 o 
   2   0   0       45.09       59.04      1.49 o 
   3   0   0     9952.01     9523.46     98.64 o 
   4   0   0       75.58       85.31      2.32 o 
   5   0   0     2520.34     2451.52     35.20 o 
   6   0   0     8754.19     8759.16    114.05 o 
   7   0   0     1327.83     1343.26     24.80 o 
   8   0   0      230.24      223.94      7.95 o 
   9   0   0      749.73      786.53     17.80 o 
  10   0   0      151.92      138.20     14.85 o 
  11   0   0      493.48      486.33     29.74 o 
   1   1   0      355.21      299.91      2.62 o 
   2   1   0     1050.30     1044.21      8.46 o 
   3   1   0      130.76      123.17      2.41 o 
   4   1   0      356.81      337.21      3.56 o 
   5   1   0      188.32      202.69      3.45 o 
   6   1   0      409.25      430.71      6.54 o 
   7   1   0      206.06      253.07      5.60 o 
   8   1   0       66.95       70.74      3.33 o 
   9   1   0        0.96        2.12      1.58 o 
  10   1   0       10.32        8.91      2.76 o 
  11   1   0        3.93       11.48      5.65 o 
   0   2   0     6834.07     6011.13    112.92 o 
   1   2   0        7.14       14.18      0.68 o 
   2   2   0     8756.13     8488.54     62.00 o 
   3   2   0        3.44        9.50      0.67 o 
   4   2   0       83.60       79.18      1.73 o 
   5   2   0        0.75        1.62      0.97 o 
   6   2   0      477.45      505.89      6.33 o 
   7   2   0       38.17       32.82      2.55 o 
   8   2   0        3.94        7.98      1.68 o 
   9   2   0       19.21       16.92      2.35 o 
  10   2   0       10.17        8.40      3.25 o 
  11   2   0      285.00      274.38     14.45 o 
   1   3   0     3355.12     3057.55     25.17 o 
   2   3   0     1869.49     1774.81     13.25 o 
   3   3   0       21.56       32.79      1.10 o 
   4   3   0     3384.11     3158.57     32.38 o 
   5   3   0      131.38      129.46      2.65 o 
   6   3   0      686.55      663.06      8.44 o 
   7   3   0      512.03      487.08      7.58 o 
   8   3   0        5.25        5.27      1.50 o 
   9   3   0      111.71      108.91      4.33 o 
  10   3   0      113.30      126.15      7.59 o 
  11   3   0        5.93       -1.42      5.40 o 
   0   4   0     3832.42     3355.06     82.39 o 
   1   4   0     4065.25     4137.68     40.84 o 
   2   4   0       48.69       36.50      1.14 o 
   3   4   0       49.13       56.73      1.32 o 
   4   4   0      443.05      429.18      4.89 o 
   5   4   0      356.35      378.46      4.73 o 
   6   4   0      323.61      323.59      5.28 o 
   7   4   0      271.54      279.29      5.18 o 
   8   4   0        2.66        4.05      1.41 o 
   9   4   0        1.03        0.52      2.02 o 
  10   4   0      248.06      273.69     14.27 o 
  11   4   0       66.97       55.77     12.67 o 
   1   5   0     1749.85     1801.57     18.64 o 
   2   5   0       21.43       29.32      1.18 o 
   3   5   0      383.73      449.06      4.76 o 
   4   5   0     1525.37     1490.45     12.96 o 
   5   5   0       23.41       25.17      2.11 o 
   6   5   0       20.52       22.03      1.63 o 
   7   5   0      672.45      657.25      8.84 o 
   8   5   0       47.97       56.38      3.79 o 
   9   5   0      730.17      734.95     15.53 o 
  10   5   0      627.15      670.26     17.88 o 
  11   5   0      159.87      162.65      9.38 o 
   0   6   0      356.41      347.48      6.98 o 
   1   6   0      240.45      211.76      3.40 o 
   2   6   0     2258.29     2212.25     20.30 o 
   3   6   0      144.36      117.98      2.28 o 
   4   6   0     2470.87     2609.92     22.72 o 
   5   6   0      438.15      432.07      5.82 o 
   6   6   0      182.01      190.09      3.83 o 
   7   6   0        8.51        7.82      1.52 o 
   8   6   0      390.42      374.33      8.30 o 
   9   6   0        4.15        9.24      3.07 o 
  10   6   0     1585.73     1630.84     33.34 o 
   1   7   0      141.71      160.98      3.01 o 
   2   7   0     1301.43     1314.07     13.62 o 
   3   7   0     6074.84     6749.69     55.56 o 
   4   7   0      147.31      167.40      3.32 o 
   5   7   0      314.45      343.17      5.55 o 
   6   7   0       99.75      110.22      3.04 o 
   7   7   0        8.31        6.77      1.63 o 
   8   7   0      355.89      368.83     10.36 o 
   9   7   0     1910.23     1970.49     32.46 o 
  10   7   0      199.15      187.68     13.01 o 
   0   8   0      341.78      372.51      7.72 o 
   1   8   0     1581.38     1707.38     19.23 o 
   2   8   0       28.91       32.23      1.62 o 
   3   8   0      365.05      335.43      4.82 o 
   4   8   0       27.80       36.81      2.02 o 
   5   8   0      513.28      476.24      6.96 o 
   6   8   0      680.45      694.76      9.87 o 
   7   8   0      128.15      131.27      5.59 o 
   8   8   0      228.27      219.55      9.06 o 
   9   8   0      142.72      150.86      7.03 o 
  10   8   0      188.08      172.04      9.47 o 
   1   9   0       35.69       50.78      2.72 o 
   2   9   0      510.20      439.18      5.95 o 
   3   9   0       54.76       39.60      2.12 o 
   4   9   0      698.05      708.56      9.05 o 
   5   9   0      450.02      470.22      7.52 o 
   6   9   0      282.42      292.53      6.28 o 
   7   9   0       53.08       45.62      3.45 o 
   8   9   0       12.79       12.01      3.75 o 
   9   9   0        3.27       -1.34      3.77 o 
  10   9   0       68.90       59.78      6.89 o 
   0  10   0        0.38        5.94      2.28 o 
   1  10   0      338.69      381.82      5.24 o 
   2  10   0       46.59       41.91      2.12 o 
   3  10   0      151.03      151.72      4.12 o 
   4  10   0      183.90      176.45      4.53 o 
   5  10   0       38.77       43.11      2.78 o 
   6  10   0       13.50       11.01      2.57 o 
   7  10   0       92.21       84.93      6.07 o 
   8  10   0       83.24       76.41      6.32 o 
   9  10   0       52.27       41.06     11.31 o 
   1  11   0     2431.39     2499.18     31.68 o 
   2  11   0      604.10      628.68     11.37 o 
   3  11   0      692.17      723.38     11.41 o 
   4  11   0      227.76      209.24      5.02 o 
   5  11   0      543.41      521.37      8.79 o 
   6  11   0      351.33      354.67      7.88 o 
   7  11   0      518.37      489.81     13.48 o 
   8  11   0      125.79      110.08      7.19 o 
   9  11   0      132.63      111.27      9.91 o 
   0  12   0      477.70      466.55     21.48 o 
   1  12   0     1455.36     1455.56     22.25 o 
   2  12   0      491.78      486.79      9.81 o 
   3  12   0       26.60       23.12      2.69 o 
   4  12   0       42.18       40.29      3.39 o 
   5  12   0      418.69      421.34     10.95 o 
   6  12   0      258.54      255.67      9.80 o 
   7  12   0      184.93      146.15     12.83 o 
   1  13   0     2751.48     2817.31     47.80 o 
   2  13   0       96.96      100.21      4.54 o 
   3  13   0      347.47      368.48      8.55 o 
   4  13   0       19.09       11.87      2.42 o 
   5  13   0       59.82       34.80      3.85 o 
   6  13   0       86.81       64.83      7.47 o 
   7  13   0      108.66       97.20      8.56 o 
   0  14   0       27.75       28.13      4.49 o 
   1  14   0      804.47      801.01     21.21 o 
   2  14   0      937.75      965.12     23.16 o 
   3  14   0       45.12       49.86      3.82 o 
   4  14   0      104.35       93.33      5.36 o 
   5  14   0     1548.08     1555.63     38.05 o 
   6  14   0      101.77      117.16      8.93 o 
   7  14   0        2.04        7.44      7.21 o 
   1  15   0       80.45       94.39      6.19 o 
   2  15   0       67.06       62.67      5.62 o 
   3  15   0       99.04      101.47      7.90 o 
   4  15   0       29.87       39.05      6.02 o 
   5  15   0        7.96        3.02      3.92 o 
   6  15   0       36.11       25.42      9.31 o 
   0  16   0       49.96       40.96     10.27 o 
   1  16   0       21.18       18.43      3.97 o 
   2  16   0      109.28      106.96      6.70 o 
   3  16   0      225.75      235.42     11.90 o 
   4  16   0       19.56       19.79      6.51 o 
   5  16   0        0.22       -4.40      6.18 o 
   1  17   0     1093.48     1229.79     32.25 o 
   2  17   0        3.08        7.75      6.64 o 
   3  17   0       10.66        4.79      6.72 o 
   4  17   0      416.70      436.08     25.15 o 
   0  18   0      149.26      147.27     14.09 o 
   1  18   0        0.61        7.75      4.90 o 
   2  18   0       28.80       36.07      9.81 o 
 -11   1   1       90.47       67.90     12.96 o 
 -10   1   1        0.11       -1.44      4.79 o 
  -9   1   1      197.88      193.09      6.70 o 
  -8   1   1      494.30      485.80      8.67 o 
  -7   1   1        6.72        7.09      1.60 o 
  -6   1   1     1580.84     1468.52     21.21 o 
  -5   1   1      172.12      156.10      2.88 o 
  -4   1   1       74.31       90.15      1.97 o 
  -3   1   1     1119.46     1117.93     13.74 o 
  -2   1   1      307.35      294.56      3.43 o 
  -1   1   1     7188.40     8089.52     68.94 o 
   0   1   1      269.99      249.68      3.45 o 
   1   1   1      493.14      438.70      5.75 o 
   2   1   1     6895.15     6450.40     86.64 o 
   3   1   1     3860.71     3814.16     39.59 o 
   4   1   1       13.57        7.07      0.84 o 
   5   1   1      406.00      329.95      4.73 o 
   6   1   1       89.57       87.78      2.64 o 
   7   1   1       74.33       63.77      2.55 o 
   8   1   1     1083.53     1016.28     12.25 o 
   9   1   1        9.34        5.15      2.36 o 
  10   1   1      238.68      250.32      6.71 o 
  11   1   1       13.18       18.15      8.18 o 
 -11   2   1       12.24       13.79      4.79 o 
 -10   2   1       46.94       45.95      5.57 o 
  -9   2   1      366.90      356.81      9.24 o 
  -8   2   1       83.39       79.12      3.32 o 
  -7   2   1      310.92      286.87      5.35 o 
  -6   2   1      546.46      580.53      8.01 o 
  -5   2   1       60.24       54.66      1.81 o 
  -4   2   1     1022.70     1030.89      9.27 o 
  -3   2   1     1332.30     1477.18     15.51 o 
  -2   2   1      182.91      158.93      2.59 o 
  -1   2   1      611.87      667.62      7.18 o 
   0   2   1    10039.92     9634.49    116.73 o 
   1   2   1      216.61      165.21      2.27 o 
   2   2   1     6624.06     6396.61     52.18 o 
   3   2   1       23.20       45.14      1.53 o 
   4   2   1       26.86       20.34      1.20 o 
   5   2   1      253.78      214.68      3.65 o 
   6   2   1      382.53      344.41      5.24 o 
   7   2   1        1.70        3.63      1.15 o 
   8   2   1      118.81      123.37      3.96 o 
   9   2   1      161.74      168.99      5.85 o 
  10   2   1        8.02        8.42      2.70 o 
  11   2   1       89.85       79.47     13.67 o 
 -11   3   1       39.43       46.18      6.95 o 
 -10   3   1      311.92      310.25     31.13 o 
  -9   3   1       71.39       70.09      7.42 o 
  -8   3   1      246.81      242.95      5.76 o 
  -7   3   1       80.56       79.19      2.85 o 
  -6   3   1      162.77      151.58      3.44 o 
  -5   3   1      411.72      424.49      5.27 o 
  -4   3   1       91.51      106.85      2.07 o 
  -3   3   1        0.01        4.24      0.57 o 
  -2   3   1       98.71       87.65      1.97 o 
  -1   3   1      921.81      901.37     12.63 o 
   0   3   1      126.24      135.64      2.91 o 
   1   3   1       98.68       89.50      1.82 o 
   2   3   1      132.31      168.11      3.16 o 
   3   3   1       77.91       66.63      1.59 o 
   4   3   1      106.66       92.80      2.24 o 
   5   3   1       30.02       38.91      1.64 o 
   6   3   1       43.65       41.61      1.99 o 
   7   3   1       60.45       62.74      2.76 o 
   8   3   1        0.78       -0.64      1.29 o 
   9   3   1      118.10      121.76      5.14 o 
  10   3   1        3.98        2.18      2.32 o 
  11   3   1      124.91      112.66      8.76 o 
 -11   4   1      180.11      146.82     11.80 o 
 -10   4   1      884.50      881.41     26.04 o 
  -9   4   1       51.67       53.32      5.64 o 
  -8   4   1      317.17      321.87      8.95 o 
  -7   4   1     1281.93     1226.81     15.34 o 
  -6   4   1      109.77       98.08      3.39 o 
  -5   4   1     1178.04     1220.48     14.18 o 
  -4   4   1      604.83      616.52      6.30 o 
  -3   4   1       21.69       18.13      0.98 o 
  -2   4   1      433.17      373.67      4.47 o 
  -1   4   1     2061.64     1792.53     17.17 o 
   0   4   1      949.81      868.99     19.30 o 
   1   4   1     6512.17     6111.26     96.79 o 
   2   4   1       45.43       42.84      1.51 o 
   3   4   1     1303.21     1135.47     13.57 o 
   4   4   1      774.62      681.93      7.09 o 
   5   4   1      253.19      297.46      4.38 o 
   6   4   1     1294.86     1280.67     14.25 o 
   7   4   1      401.95      409.61      6.93 o 
   8   4   1      131.74      112.22      4.03 o 
   9   4   1      751.14      794.57     14.04 o 
  10   4   1      142.68      127.94      6.54 o 
  11   4   1      124.83      137.61      8.38 o 
 -11   5   1      148.18      147.92     11.88 o 
 -10   5   1      260.70      230.83     10.25 o 
  -9   5   1     1906.02     1935.59     36.77 o 
  -8   5   1       23.98       23.57      3.40 o 
  -7   5   1       20.97       18.91      1.76 o 
  -6   5   1      437.53      419.41      5.81 o 
  -5   5   1      884.76      906.43      9.30 o 
  -4   5   1     1415.46     1359.65     12.14 o 
  -3   5   1     5421.29     5897.05     52.94 o 
  -2   5   1      318.83      314.91      4.07 o 
  -1   5   1     1232.43     1276.54     13.64 o 
   0   5   1     3299.40     3077.12     48.29 o 
   1   5   1        2.19        1.28      0.96 o 
   2   5   1     1654.86     1562.60     17.39 o 
   3   5   1     1250.10     1277.37     12.64 o 
   4   5   1      703.33      745.33      8.26 o 
   5   5   1     2158.71     2211.52     21.16 o 
   6   5   1      450.94      439.21      6.56 o 
   7   5   1      357.59      352.86      6.02 o 
   8   5   1      124.51      132.15      4.11 o 
   9   5   1       24.13       31.71      2.82 o 
  10   5   1      243.62      247.43     12.91 o 
 -10   6   1       56.71       66.71      7.08 o 
  -9   6   1      474.79      467.29     13.84 o 
  -8   6   1     1350.49     1381.45     23.70 o 
  -7   6   1       14.23       10.28      2.33 o 
  -6   6   1        1.50        2.77      1.26 o 
  -5   6   1      384.79      385.98      5.48 o 
  -4   6   1      133.97      127.13      2.70 o 
  -3   6   1      111.98      150.50      2.64 o 
  -2   6   1     4736.32     4989.93     43.63 o 
  -1   6   1      984.33     1128.43     15.23 o 
   0   6   1       21.20       22.41      1.78 o 
   1   6   1     3349.25     3483.43     51.17 o 
   2   6   1      396.35      408.16      5.75 o 
   3   6   1       81.71      106.85      2.57 o 
   4   6   1      316.02      300.35      4.45 o 
   5   6   1      368.20      405.20      5.71 o 
   6   6   1       22.57       24.18      1.92 o 
   7   6   1      154.75      160.75      4.36 o 
   8   6   1       39.76       39.31      3.10 o 
   9   6   1        0.60        1.19      2.43 o 
  10   6   1      230.64      243.12      8.88 o 
 -10   7   1       28.73       29.78      5.75 o 
  -9   7   1       14.94       10.18      4.37 o 
  -8   7   1        7.04       20.39      4.18 o 
  -7   7   1      107.07      118.12      6.35 o 
  -6   7   1       44.80       38.39      3.12 o 
  -5   7   1        6.71        8.32      1.77 o 
  -4   7   1      761.33      790.79      8.91 o 
  -3   7   1       10.94        1.27      0.77 o 
  -2   7   1      221.21      271.95      4.01 o 
  -1   7   1        9.71       21.44      1.80 o 
   0   7   1     1026.68      917.78     19.69 o 
   1   7   1      748.32      742.13     12.33 o 
   2   7   1      743.57      683.45      8.60 o 
   3   7   1        7.40        7.89      1.18 o 
   4   7   1     1484.45     1536.19     15.35 o 
   5   7   1      327.66      298.07      4.83 o 
   6   7   1       12.75        9.77      1.50 o 
   7   7   1      334.09      321.22      6.88 o 
   8   7   1      151.28      153.65      5.01 o 
   9   7   1        0.10        4.67      2.67 o 
  10   7   1      560.30      598.34     14.68 o 
 -10   8   1      565.92      561.21     16.51 o 
  -9   8   1      318.58      311.09     11.59 o 
  -8   8   1      962.86      958.70     18.45 o 
  -7   8   1       41.36       46.46      4.91 o 
  -6   8   1       64.28       67.51      4.69 o 
  -5   8   1     1371.95     1417.14     16.65 o 
  -4   8   1     1750.83     1861.43     19.39 o 
  -3   8   1      572.80      584.11      7.31 o 
  -2   8   1     1338.05     1371.43     15.64 o 
  -1   8   1     1000.78      974.59     17.02 o 
   0   8   1        7.85        5.51      1.32 o 
   1   8   1     2012.40     1893.98     27.64 o 
   2   8   1       11.19       19.00      1.54 o 
   3   8   1       64.96       42.13      1.94 o 
   4   8   1      531.67      498.16      6.97 o 
   5   8   1      397.07      380.04      6.10 o 
   6   8   1      665.84      690.27      9.95 o 
   7   8   1     1104.89     1142.42     13.83 o 
   8   8   1       12.98       12.00      3.45 o 
   9   8   1       93.52       86.30      6.74 o 
  10   8   1      464.30      494.58     13.21 o 
 -10   9   1      148.53      131.59      8.55 o 
  -9   9   1      106.91      104.11      9.16 o 
  -8   9   1      134.94      145.09      9.00 o 
  -7   9   1      600.67      570.61     14.55 o 
  -6   9   1      195.91      187.09      7.57 o 
  -5   9   1      394.79      404.05      8.58 o 
  -4   9   1      116.61      110.28      3.07 o 
  -3   9   1     1275.82     1242.15     13.54 o 
  -2   9   1        5.40        7.13      1.09 o 
  -1   9   1      673.99      797.17     12.32 o 
   0   9   1      136.10      129.66      5.74 o 
   1   9   1        9.70        8.67      1.60 o 
   2   9   1      288.75      282.88      5.96 o 
   3   9   1      413.39      449.44      6.73 o 
   4   9   1      212.65      228.08      4.75 o 
   5   9   1      205.69      180.15      4.79 o 
   6   9   1       23.16       27.60      2.97 o 
   7   9   1       65.10       59.08      4.73 o 
   8   9   1       10.02        6.37      3.41 o 
   9   9   1      306.76      287.41     15.40 o 
  -9  10   1      206.49      200.36     16.45 o 
  -8  10   1        0.32       -8.45      4.23 o 
  -7  10   1       11.93       10.39      7.19 o 
  -6  10   1        8.14        7.82      3.00 o 
  -5  10   1      493.73      454.86     10.24 o 
  -4  10   1     1508.92     1457.15     20.54 o 
  -3  10   1        0.77        1.64      1.20 o 
  -2  10   1      153.63      136.06      3.91 o 
  -1  10   1      198.30      192.27      5.08 o 
   0  10   1      681.13      651.87     10.50 o 
   1  10   1     1357.02     1326.37     38.34 o 
   2  10   1      424.17      436.67      8.17 o 
   3  10   1      612.16      583.23      8.83 o 
   4  10   1      284.33      260.31      5.76 o 
   5  10   1      204.94      212.95      5.33 o 
   6  10   1      963.26      949.66     15.08 o 
   7  10   1      303.19      270.72      9.53 o 
   8  10   1       34.69       32.24      4.79 o 
   9  10   1       72.57       80.19      6.09 o 
  -9  11   1        2.10      -14.41      8.00 o 
  -8  11   1      167.12      168.74     12.09 o 
  -7  11   1      388.08      341.77     18.49 o 
  -6  11   1       17.73       22.82      4.08 o 
  -5  11   1        0.37        1.41      2.05 o 
  -4  11   1      148.35      126.78      6.29 o 
  -3  11   1      179.96      172.97      5.65 o 
  -2  11   1        5.45        8.79      1.92 o 
  -1  11   1     1731.98     1764.06     24.27 o 
   0  11   1      123.12      146.75      5.10 o 
   1  11   1        2.33        6.02      2.12 o 
   2  11   1       81.73       73.99      3.43 o 
   3  11   1      719.47      680.57     11.25 o 
   4  11   1       73.73       70.26      3.54 o 
   5  11   1       26.78       21.09      2.62 o 
   6  11   1        6.88        6.29      2.43 o 
   7  11   1        0.64        0.92      2.47 o 
   8  11   1       32.39       45.35      8.35 o 
  -6  12   1       72.90       53.95      9.61 o 
  -5  12   1      409.70      398.61     14.70 o 
  -4  12   1       29.06       49.15      5.94 o 
  -3  12   1        3.95        3.18      1.99 o 
  -2  12   1       21.97       21.00      3.10 o 
  -1  12   1      187.42      186.61      7.24 o 
   0  12   1     1002.37     1026.14     20.65 o 
   1  12   1      932.00      945.16     14.09 o 
   2  12   1     1501.82     1500.57     20.74 o 
   3  12   1      329.69      325.72      7.17 o 
   4  12   1       44.84       37.12      3.05 o 
   5  12   1       57.18       51.92      3.56 o 
   6  12   1        2.40        7.59      2.96 o 
   7  12   1      170.22      153.11     13.22 o 
   8  12   1      166.45      160.91      9.84 o 
  -7  13   1        0.53        3.17      5.63 o 
  -6  13   1      788.36      794.18     34.16 o 
  -5  13   1      107.84      123.71      8.73 o 
  -4  13   1       10.08       15.18      5.94 o 
  -3  13   1      490.77      504.14     16.58 o 
  -2  13   1      595.34      681.08     15.87 o 
  -1  13   1      272.18      258.60      8.79 o 
   0  13   1      979.99      980.38     20.36 o 
   1  13   1      149.13      143.27      5.39 o 
   2  13   1       38.91       36.74      3.40 o 
   3  13   1     1244.81     1224.50     20.30 o 
   4  13   1      259.06      277.38      7.89 o 
   5  13   1       83.69       91.19      6.28 o 
   6  13   1       60.75       52.11      6.62 o 
   7  13   1      204.88      197.44     11.02 o 
  -6  14   1       21.86       21.19      8.35 o 
  -5  14   1       17.40       10.00      7.13 o 
  -4  14   1       37.94       36.92      6.00 o 
  -3  14   1       79.09       82.48      8.01 o 
  -2  14   1       30.68       26.89      4.93 o 
  -1  14   1      449.07      426.33      9.46 o 
   0  14   1       20.75       23.08      3.02 o 
   1  14   1      394.44      358.02      8.66 o 
   2  14   1        7.52        6.26      2.43 o 
   3  14   1       42.28       37.18      5.46 o 
   4  14   1      127.32      118.72      6.81 o 
   5  14   1       34.76       30.81      7.27 o 
   6  14   1      109.05       94.92      8.26 o 
   7  14   1       14.90       10.02      4.66 o 
  -6  15   1        4.78        7.89      7.10 o 
  -5  15   1      108.57      101.03     14.05 o 
  -4  15   1      430.65      419.86     23.54 o 
  -3  15   1      109.48      126.70     13.15 o 
  -2  15   1        3.82        8.51      3.73 o 
  -1  15   1        3.01        4.96      3.24 o 
   0  15   1       47.72       48.97      4.20 o 
   1  15   1        0.98       -0.39      2.68 o 
   2  15   1      211.48      218.02      6.99 o 
   3  15   1       15.81       18.37      4.21 o 
   4  15   1      263.05      262.26     10.03 o 
   5  15   1       82.81       99.53      8.68 o 
   6  15   1       62.25       57.81      7.51 o 
  -5  16   1      139.86      161.61     15.91 o 
  -4  16   1      398.16      421.90     24.18 o 
  -3  16   1        6.96        5.36      6.70 o 
  -2  16   1      378.45      409.27     23.36 o 
  -1  16   1      164.87      180.85     10.28 o 
   0  16   1      424.88      388.96     11.88 o 
   1  16   1      106.45      101.01      6.39 o 
   2  16   1      255.43      253.46      9.73 o 
   3  16   1       75.72       82.87      6.47 o 
   4  16   1      201.08      207.40     23.92 o 
   5  16   1        2.33        0.72      4.42 o 
  -4  17   1       24.53       13.77      7.88 o 
  -3  17   1        1.96        6.25      7.13 o 
  -2  17   1        7.50       14.53      8.32 o 
  -1  17   1        4.75       10.24      6.65 o 
   0  17   1       46.09       42.36      5.25 o 
   1  17   1        0.29        2.28      2.93 o 
   2  17   1       63.45       62.12      6.14 o 
   3  17   1       15.89       16.64      5.71 o 
   4  17   1        0.21        2.67      4.48 o 
  -2  18   1      196.56      197.72     17.10 o 
  -1  18   1       55.48       55.80     10.84 o 
   0  18   1      563.29      660.59     31.58 o 
   1  18   1       33.63       41.10     10.68 o 
   2  18   1      429.62      506.90     15.17 o 
 -10   0   2        4.16       -3.08      6.70 o 
  -9   0   2     1113.69     1091.54     27.19 o 
  -8   0   2      434.39      418.05     12.58 o 
  -7   0   2      781.51      810.11     16.63 o 
  -6   0   2      131.87       97.78      4.60 o 
  -5   0   2     1879.60     1942.25     48.12 o 
  -4   0   2     7814.86     8665.47    112.72 o 
  -3   0   2     4009.91     4363.35     56.62 o 
  -2   0   2      659.26      853.55     41.98 o 
  -1   0   2     5484.54     5752.84     65.06 o 
   0   0   2     1365.38     1465.66     20.68 o 
   1   0   2     1055.36     1071.54     34.96 o 
   2   0   2   116915.16   114787.07   1800.14 o 
   3   0   2      341.62      349.81     16.47 o 
   4   0   2       20.40       39.59      4.25 o 
   5   0   2     2591.46     2522.51     34.69 o 
   6   0   2      234.44      207.43      5.53 o 
   7   0   2      460.35      449.21      9.34 o 
   8   0   2     2603.46     2675.82     39.43 o 
   9   0   2      508.03      522.53     21.05 o 
  10   0   2      207.08      203.70      8.76 o 
  11   0   2      210.71      225.19     30.37 o 
 -11   1   2      317.62      266.14     14.62 o 
 -10   1   2      272.62      257.43     13.30 o 
  -9   1   2        0.46       -3.44      2.73 o 
  -8   1   2       10.55       11.53      2.33 o 
  -7   1   2      216.77      213.40      4.74 o 
  -6   1   2      231.96      239.75      6.37 o 
  -5   1   2     1564.78     1819.54     18.58 o 
  -4   1   2     6982.59     7992.75     69.30 o 
  -3   1   2      524.06      507.57      5.68 o 
  -2   1   2      327.32      439.39      4.84 o 
  -1   1   2     2789.12     3004.37     23.76 o 
   0   1   2     3374.69     3419.81     30.34 o 
   1   1   2     2056.95     1978.68     26.57 o 
   2   1   2    34924.84    34214.31    333.85 o 
   3   1   2       49.52       38.56      1.74 o 
   4   1   2        8.12       18.28      2.18 o 
   5   1   2      283.78      275.78      4.58 o 
   6   1   2        9.77       11.87      1.28 o 
   7   1   2      171.37      175.91      3.97 o 
   8   1   2      428.78      458.55      7.17 o 
   9   1   2       10.55       11.88      1.87 o 
  10   1   2       23.98       18.33      2.70 o 
  11   1   2       45.27       50.85      5.23 o 
 -11   2   2      290.49      259.62     14.17 o 
 -10   2   2        3.02        3.06      3.49 o 
  -9   2   2      534.79      509.96     30.36 o 
  -8   2   2       24.41       27.26      4.01 o 
  -7   2   2      297.79      279.52      5.49 o 
  -6   2   2        0.06        1.08      1.30 o 
  -5   2   2      258.19      286.47      4.34 o 
  -4   2   2      352.01      344.49      4.25 o 
  -3   2   2      209.80      238.66      3.49 o 
  -2   2   2      455.99      485.30      5.39 o 
  -1   2   2      210.35      178.66      2.42 o 
   0   2   2     5870.86     5863.56     62.58 o 
   1   2   2      352.17      347.30      5.47 o 
   2   2   2       62.87      121.54      2.89 o 
   3   2   2      667.94      645.82      9.47 o 
   4   2   2     1448.04     1470.16     19.62 o 
   5   2   2       71.27       68.93      2.83 o 
   6   2   2      218.95      196.77      3.86 o 
   7   2   2      228.63      222.29      4.44 o 
   8   2   2      341.79      342.55      6.01 o 
   9   2   2       15.46       14.39      2.36 o 
  10   2   2        2.01       -1.21      2.24 o 
  11   2   2        6.15        6.90      3.49 o 
 -11   3   2      329.77      316.76     22.28 o 
 -10   3   2        6.98        3.41      3.73 o 
  -9   3   2      101.72      102.07      9.46 o 
  -8   3   2      130.14      124.52      6.03 o 
  -7   3   2      142.64      129.10      3.73 o 
  -6   3   2      207.15      197.58      4.26 o 
  -5   3   2      539.02      522.05      6.91 o 
  -4   3   2      980.60     1071.56     11.84 o 
  -3   3   2      198.47      225.95      3.46 o 
  -2   3   2     2837.41     2920.39     26.09 o 
  -1   3   2       66.45       56.85      1.75 o 
   0   3   2       15.22       15.00      0.84 o 
   1   3   2      201.99      138.48      2.76 o 
   2   3   2     1821.56     1773.89     22.49 o 
   3   3   2     1853.62     1720.03     18.40 o 
   4   3   2     1812.26     1762.96     23.11 o 
   5   3   2       59.71       68.26      2.57 o 
   6   3   2      952.92      883.41     10.98 o 
   7   3   2        7.88        6.15      1.36 o 
   8   3   2      205.76      189.13      4.43 o 
   9   3   2      270.13      275.03      6.82 o 
  10   3   2        7.26        5.15      2.07 o 
  11   3   2       68.19       87.86      6.58 o 
 -11   4   2       40.90       34.84      6.66 o 
 -10   4   2       54.95       53.55      6.11 o 
  -9   4   2        0.61        1.35      4.17 o 
  -8   4   2        6.51       10.33      3.58 o 
  -7   4   2       20.44       18.79      2.71 o 
  -6   4   2        1.13        3.00      1.35 o 
  -5   4   2      610.42      651.76      9.06 o 
  -4   4   2      949.10     1043.37     13.24 o 
  -3   4   2      480.31      520.39      5.76 o 
  -2   4   2     1263.92     1227.43     12.89 o 
  -1   4   2      160.70      153.98      2.58 o 
   0   4   2       77.40      100.48      2.06 o 
   1   4   2     2421.42     2380.83     29.88 o 
   2   4   2     1187.39     1155.03     11.22 o 
   3   4   2     1213.41     1223.77     12.93 o 
   4   4   2      368.84      322.83      5.32 o 
   5   4   2       96.21       89.57      2.61 o 
   6   4   2       15.10       17.12      1.58 o 
   7   4   2      240.07      244.99      5.06 o 
   8   4   2      128.42      128.89      4.21 o 
   9   4   2       57.27       53.23      3.82 o 
  10   4   2        3.63        2.51      2.30 o 
 -10   5   2      137.69      131.92     11.42 o 
  -9   5   2      306.12      301.68     10.83 o 
  -8   5   2     4026.03     4036.98     67.93 o 
  -7   5   2      779.67      783.48     13.67 o 
  -6   5   2       17.20       20.69      2.24 o 
  -5   5   2     2092.46     2121.52     23.52 o 
  -4   5   2       79.28       89.86      2.46 o 
  -3   5   2        7.32       11.30      0.98 o 
  -2   5   2     5969.69     6604.11     64.50 o 
  -1   5   2      413.04      524.49      6.25 o 
   0   5   2      310.28      272.10      6.62 o 
   1   5   2     2586.63     2589.15     38.50 o 
   2   5   2       45.02       56.21      2.70 o 
   3   5   2     1117.16     1085.92     11.81 o 
   4   5   2       44.15       43.51      1.89 o 
   5   5   2       81.40       82.04      2.62 o 
   6   5   2      115.73      106.69      2.95 o 
   7   5   2        4.37        7.33      1.45 o 
   8   5   2       26.25       30.64      2.77 o 
   9   5   2       89.45      100.47      4.91 o 
  10   5   2       45.65       43.56      4.84 o 
 -10   6   2      351.87      317.28     11.87 o 
  -9   6   2      197.86      189.25      9.10 o 
  -8   6   2     1901.40     1868.75     35.14 o 
  -7   6   2      784.73      820.30     14.31 o 
  -6   6   2      414.49      397.04      7.69 o 
  -5   6   2       83.23       83.68      2.91 o 
  -4   6   2      365.25      415.52      6.13 o 
  -3   6   2      493.96      526.26      7.39 o 
  -2   6   2     1764.80     2141.68     21.03 o 
  -1   6   2     3286.53     3437.24     38.40 o 
   0   6   2      937.40      911.44     12.90 o 
   1   6   2      188.14      166.04      4.79 o 
   2   6   2       60.77       59.85      1.92 o 
   3   6   2      301.33      293.52      5.46 o 
   4   6   2     1670.96     1616.01     16.91 o 
   5   6   2      209.03      247.48      4.18 o 
   6   6   2      805.43      786.86     10.08 o 
   7   6   2      311.99      316.34      5.84 o 
   8   6   2       93.49       97.39      4.65 o 
   9   6   2       22.35       19.04      2.72 o 
  10   6   2      241.31      268.03     11.81 o 
 -10   7   2      360.37      335.99     12.44 o 
  -9   7   2       30.68       18.93      4.74 o 
  -8   7   2       34.53       47.42      5.51 o 
  -7   7   2     2171.95     2246.32     31.20 o 
  -6   7   2      560.86      583.62     11.05 o 
  -5   7   2        0.03        0.51      1.10 o 
  -4   7   2      371.86      412.42      7.28 o 
  -3   7   2      293.16      365.01      6.45 o 
  -2   7   2      251.68      274.27      3.87 o 
  -1   7   2     4557.72     5249.00     56.58 o 
   0   7   2     1187.70     1139.39     17.91 o 
   1   7   2       39.67       39.45      2.61 o 
   2   7   2      133.09      133.26      3.48 o 
   3   7   2      437.17      473.04      7.49 o 
   4   7   2      242.25      234.48      5.13 o 
   5   7   2     1826.64     1911.02     21.62 o 
   6   7   2      366.85      363.86      6.13 o 
   7   7   2      115.95      126.52      4.00 o 
   8   7   2        3.08        2.76      2.06 o 
   9   7   2       19.54       23.13      3.49 o 
  10   7   2       96.06      104.80      9.48 o 
 -10   8   2      137.47      126.66      8.54 o 
  -9   8   2      172.40      168.59      8.91 o 
  -8   8   2      375.48      339.19     11.49 o 
  -7   8   2     1035.95     1064.31     19.37 o 
  -6   8   2      620.04      603.16     11.48 o 
  -5   8   2      164.33      152.54      5.73 o 
  -4   8   2      747.07      756.25     10.46 o 
  -3   8   2      562.53      540.73      7.66 o 
  -2   8   2      109.72      160.36      3.37 o 
  -1   8   2        5.46       41.24      2.27 o 
   0   8   2      111.72      123.12      3.14 o 
   1   8   2      822.13      857.73     15.91 o 
   2   8   2      179.72      177.78      4.17 o 
   3   8   2      828.72      865.63     11.96 o 
   4   8   2       10.51        6.15      1.76 o 
   5   8   2      829.53      836.54     11.20 o 
   6   8   2       51.06       54.46      2.76 o 
   7   8   2      216.52      219.39      9.41 o 
   8   8   2      224.72      235.04      6.37 o 
   9   8   2       20.11       16.36      5.21 o 
  10   8   2       13.84       19.02      6.46 o 
  -9   9   2      125.09      112.20      9.67 o 
  -8   9   2        0.11       -0.19      3.14 o 
  -7   9   2      372.96      402.86     17.80 o 
  -6   9   2      214.75      218.16      7.45 o 
  -5   9   2       38.06       29.48      3.28 o 
  -4   9   2      178.66      191.29      5.44 o 
  -3   9   2     1415.68     1523.00     17.68 o 
  -2   9   2      753.63      786.47     11.26 o 
  -1   9   2      135.25      136.32      4.19 o 
   0   9   2      612.76      563.04     10.10 o 
   1   9   2        1.50       -0.41      1.15 o 
   2   9   2       39.96       37.72      3.01 o 
   3   9   2       76.49       69.60      3.14 o 
   4   9   2      506.79      459.74      9.82 o 
   5   9   2       76.43       70.19      3.44 o 
   6   9   2      602.11      578.12      9.08 o 
   7   9   2       93.18      102.16      4.31 o 
   8   9   2      227.11      234.41      8.90 o 
   9   9   2      115.65      115.39      7.42 o 
  -9  10   2        0.57       -6.90      3.45 o 
  -8  10   2       57.61       48.52      5.71 o 
  -7  10   2      198.31      176.81     10.12 o 
  -6  10   2       27.76       16.60      5.30 o 
  -5  10   2      382.57      354.87      8.96 o 
  -4  10   2       94.53       78.04      4.29 o 
  -3  10   2      155.97      155.75      4.13 o 
  -2  10   2      198.70      202.54      5.42 o 
  -1  10   2      651.90      687.00     11.55 o 
   0  10   2        3.95        9.62      1.69 o 
   1  10   2     1166.26     1199.98     17.51 o 
   2  10   2       13.94       19.44      2.43 o 
   3  10   2       23.80       17.68      2.45 o 
   4  10   2      181.33      173.02      7.02 o 
   5  10   2        0.21        2.15      1.59 o 
   6  10   2       39.30       33.80      3.65 o 
   7  10   2        5.36        7.43      2.36 o 
   8  10   2        1.20        0.21      3.60 o 
   9  10   2        0.03       -3.27      6.14 o 
  -9  11   2       55.95       60.09      8.30 o 
  -8  11   2        8.76       15.78      8.62 o 
  -7  11   2      190.55      205.34     16.49 o 
  -6  11   2      428.91      425.62     15.62 o 
  -5  11   2       38.04       41.00      7.52 o 
  -4  11   2      172.60      159.85      7.08 o 
  -3  11   2      549.91      508.32     13.00 o 
  -2  11   2      291.78      265.08      7.12 o 
  -1  11   2      506.55      542.83     10.10 o 
   0  11   2      694.58      684.08     11.52 o 
   1  11   2      155.06      152.40      4.90 o 
   2  11   2        0.19       -0.06      2.18 o 
   3  11   2     2526.67     2507.57     37.24 o 
   4  11   2       87.90       81.60      4.01 o 
   5  11   2      481.16      478.38      9.54 o 
   6  11   2       48.27       45.40      4.29 o 
   7  11   2       72.97       71.08      5.33 o 
   8  11   2      228.40      252.00     12.25 o 
  -8  12   2       13.24       15.43      8.99 o 
  -7  12   2       94.33       94.87     12.41 o 
  -6  12   2      185.91      200.22     15.39 o 
  -5  12   2      707.15      631.10     26.82 o 
  -4  12   2      836.78      811.76     18.39 o 
  -3  12   2      222.74      245.56      8.66 o 
  -2  12   2      376.85      373.14      8.99 o 
  -1  12   2        8.05        9.63      2.25 o 
   0  12   2      548.67      524.09     10.43 o 
   1  12   2     4743.71     4645.85     58.11 o 
   2  12   2      626.61      592.77     10.78 o 
   3  12   2       22.70       29.12      3.12 o 
   4  12   2      368.92      339.92      7.71 o 
   5  12   2      130.74      126.38      5.71 o 
   6  12   2        5.73        6.01      2.67 o 
   7  12   2      596.66      609.90     16.21 o 
   8  12   2       30.80       29.81      6.28 o 
  -5  13   2       26.75       22.68      7.70 o 
  -4  13   2       63.90       82.15     12.11 o 
  -3  13   2       70.82       86.02     12.15 o 
  -2  13   2        5.41        7.32      4.95 o 
  -1  13   2      214.88      226.40      8.23 o 
   0  13   2      303.42      319.42     10.57 o 
   1  13   2     1313.58     1311.95     52.24 o 
   2  13   2       14.47       10.97      2.85 o 
   3  13   2     1103.09     1109.40     19.01 o 
   4  13   2        0.96       -0.09      2.50 o 
   5  13   2      178.53      184.76      8.28 o 
   6  13   2        2.11        3.76      3.23 o 
   7  13   2      102.93       92.54     13.03 o 
  -6  14   2      112.70      126.84     12.58 o 
  -5  14   2       32.50       26.07      8.55 o 
  -4  14   2       27.48       61.08     10.97 o 
  -3  14   2     2131.14     2106.72     69.78 o 
  -2  14   2       95.81       87.07     12.50 o 
  -1  14   2       25.18       28.71      5.21 o 
   0  14   2      510.69      533.52     22.75 o 
   1  14   2        5.38        5.12      3.95 o 
   2  14   2        6.79       12.39      3.38 o 
   3  14   2     1508.06     1506.47     29.49 o 
   4  14   2      573.35      563.07     16.25 o 
   5  14   2       16.76       11.99      3.77 o 
   6  14   2       23.07       19.57      5.74 o 
   7  14   2      410.58      436.04     24.77 o 
  -5  15   2        8.84       15.58      7.39 o 
  -4  15   2       21.70       26.03      8.36 o 
  -3  15   2      159.35      162.47     15.21 o 
  -2  15   2       31.30       41.02      9.81 o 
  -1  15   2      259.30      289.85     19.15 o 
   0  15   2      140.82      133.01      8.81 o 
   1  15   2      108.36       94.55      6.25 o 
   2  15   2       65.29       54.87      5.46 o 
   3  15   2       69.49       71.61      6.31 o 
   4  15   2        7.67        7.60      3.37 o 
   5  15   2        4.97        4.98      3.39 o 
   6  15   2       71.55       87.83     13.29 o 
  -5  16   2       37.34       28.12      9.60 o 
  -4  16   2        2.45       12.42      7.84 o 
  -3  16   2        5.33       23.90      8.63 o 
  -2  16   2      242.05      227.73     17.91 o 
  -1  16   2       71.13       76.40     12.42 o 
   0  16   2      221.60      219.96     11.54 o 
   1  16   2      158.50      171.41      8.06 o 
   2  16   2        7.17       10.58      3.65 o 
   3  16   2      282.31      245.02     10.03 o 
   4  16   2       26.39       10.72      3.96 o 
   5  16   2      122.51       91.55     13.63 o 
  -4  17   2      120.07      119.90     14.39 o 
  -3  17   2       28.95       36.46     10.31 o 
  -2  17   2      434.55      556.40     29.20 o 
  -1  17   2       60.67       67.40     12.22 o 
   0  17   2       27.73       32.99      9.16 o 
   1  17   2      946.41      966.26     24.47 o 
   2  17   2       10.50       10.01      5.08 o 
   3  17   2      461.31      509.83     45.32 o 
   4  17   2        4.29        4.81      6.73 o 
  -2  18   2        0.12        0.98      6.38 o 
  -1  18   2       88.20      115.24     14.06 o 
   0  18   2       79.69      119.26     13.65 o 
   1  18   2       75.52       81.61      8.88 o 
   2  18   2      187.73      193.79     11.61 o 
 -11   1   3      123.96       94.49     13.96 o 
 -10   1   3      388.12      348.25     21.79 o 
  -9   1   3       42.48       44.11      6.48 o 
  -8   1   3        2.59        1.29      2.12 o 
  -7   1   3      974.71      909.72     14.29 o 
  -6   1   3      754.31      787.89     11.53 o 
  -5   1   3      194.37      211.20      3.49 o 
  -4   1   3     1125.43     1112.63     10.79 o 
  -3   1   3      546.48      563.89      6.04 o 
  -2   1   3      103.90       95.23      1.69 o 
  -1   1   3     2136.25     2295.37     17.96 o 
   0   1   3      623.10      597.88      6.56 o 
   1   1   3     5259.27     5118.06     54.96 o 
   2   1   3      809.46      862.52     11.02 o 
   3   1   3      831.85      802.05     10.41 o 
   4   1   3     6417.55     6012.03    132.99 o 
   5   1   3      965.17      942.53     14.19 o 
   6   1   3        0.72        2.60      1.00 o 
   7   1   3      110.27      109.54      3.25 o 
   8   1   3       25.01       23.69      2.06 o 
   9   1   3       21.14       19.12      2.10 o 
  10   1   3      469.41      496.26     10.27 o 
 -11   2   3      125.96      111.19     12.13 o 
 -10   2   3       43.79       47.77     11.21 o 
  -9   2   3       19.72        9.96      3.21 o 
  -8   2   3      315.67      293.43     11.66 o 
  -7   2   3      420.05      426.17     10.21 o 
  -6   2   3       98.71       89.24      2.94 o 
  -5   2   3      195.38      168.36      3.20 o 
  -4   2   3      569.96      728.68      8.75 o 
  -3   2   3      608.06      647.77      7.26 o 
  -2   2   3      805.00      887.68      9.04 o 
  -1   2   3      645.86      757.51      7.31 o 
   0   2   3      666.64      551.06      6.38 o 
   1   2   3      515.41      565.83      7.94 o 
   2   2   3     3721.36     3710.58     37.71 o 
   3   2   3       92.66       84.59      2.25 o 
   4   2   3      389.27      399.46      8.04 o 
   5   2   3      302.27      277.32      7.09 o 
   6   2   3        4.84        5.60      1.38 o 
   7   2   3       33.24       27.88      2.06 o 
   8   2   3      135.27      139.02      3.94 o 
   9   2   3       10.82        8.81      1.89 o 
  10   2   3        0.05       -0.22      2.93 o 
 -10   3   3       61.43       44.98      7.64 o 
  -9   3   3        6.50        7.62      3.15 o 
  -8   3   3      594.16      578.31     12.91 o 
  -7   3   3       79.79       90.14      5.36 o 
  -6   3   3      926.40      943.57     13.42 o 
  -5   3   3       19.77       27.74      1.80 o 
  -4   3   3      476.94      515.70      6.50 o 
  -3   3   3      920.63     1036.57     10.72 o 
  -2   3   3      453.98      588.57      7.08 o 
  -1   3   3      996.83     1009.97     10.54 o 
   0   3   3       13.91       10.21      0.93 o 
   1   3   3     1567.10     1469.55     18.84 o 
   2   3   3      443.01      396.92      4.90 o 
   3   3   3      210.25      200.19      4.40 o 
   4   3   3      220.73      252.66      5.05 o 
   5   3   3      341.31      334.85      5.82 o 
   6   3   3        2.15        3.95      1.30 o 
   7   3   3        0.03       -0.03      1.74 o 
   8   3   3       87.74       88.89      3.53 o 
   9   3   3       11.78       18.30      2.23 o 
  10   3   3       39.06       29.68      4.24 o 
 -10   4   3        0.64        0.83      3.86 o 
  -9   4   3      706.78      650.37     21.22 o 
  -8   4   3     1112.72     1059.50     19.66 o 
  -7   4   3      451.71      449.13     10.88 o 
  -6   4   3       12.78        7.73      2.07 o 
  -5   4   3     1436.36     1438.78     15.84 o 
  -4   4   3       23.31       26.32      1.56 o 
  -3   4   3     2588.22     2828.71     26.00 o 
  -2   4   3      161.15      192.08      3.62 o 
  -1   4   3      466.15      479.49      6.00 o 
   0   4   3      615.04      545.72      6.51 o 
   1   4   3      963.33      873.58     15.69 o 
   2   4   3      896.98      842.92     11.03 o 
   3   4   3     2282.70     2154.49     31.39 o 
   4   4   3       11.92       19.53      1.52 o 
   5   4   3      212.49      187.75      4.29 o 
   6   4   3      653.14      619.31      8.95 o 
   7   4   3      263.67      275.15      5.26 o 
   8   4   3      690.18      749.01     11.18 o 
   9   4   3      110.92      112.37      4.75 o 
  10   4   3       49.54       49.72      5.72 o 
 -10   5   3       36.48       41.42      6.92 o 
  -9   5   3      242.62      227.44      9.59 o 
  -8   5   3       89.38       81.85      5.62 o 
  -7   5   3      637.14      659.68     14.04 o 
  -6   5   3     1243.33     1216.89     18.49 o 
  -5   5   3       36.92       30.07      2.10 o 
  -4   5   3      439.36      450.77      6.13 o 
  -3   5   3      662.89      704.29      8.68 o 
  -2   5   3     1013.13     1025.02     12.14 o 
  -1   5   3     2654.45     2837.74     29.82 o 
   0   5   3      108.37      128.31      2.45 o 
   1   5   3       68.10       81.55      3.17 o 
   2   5   3     1126.33     1033.31     14.44 o 
   3   5   3      193.13      176.61      3.66 o 
   4   5   3      147.92      138.08      3.45 o 
   5   5   3      529.21      546.70      8.31 o 
   6   5   3       28.31       30.80      2.18 o 
   7   5   3      238.93      246.57      6.62 o 
   8   5   3        0.42       -0.02      1.34 o 
   9   5   3      170.80      183.43      5.88 o 
  10   5   3       19.32       24.22      3.55 o 
 -10   6   3       59.18       60.41      8.86 o 
  -9   6   3        1.56       10.96     24.35 o 
  -8   6   3       50.75       46.94      4.99 o 
  -7   6   3     2387.46     2401.23     37.22 o 
  -6   6   3     1212.47     1224.27     18.74 o 
  -5   6   3       51.67       50.19      3.42 o 
  -4   6   3      158.88      166.86      3.80 o 
  -3   6   3       67.14       58.95      2.07 o 
  -2   6   3        4.16        9.63      1.17 o 
  -1   6   3     1948.76     2234.35     25.85 o 
   0   6   3     3726.30     3812.74     39.30 o 
   1   6   3     1127.82     1166.19     14.27 o 
   2   6   3       28.07       36.96      2.17 o 
   3   6   3      267.70      277.84      5.14 o 
   4   6   3      308.83      309.50      5.55 o 
   5   6   3      143.73      136.58      4.12 o 
   6   6   3      206.57      214.29      5.52 o 
   7   6   3      281.82      293.41      6.70 o 
   8   6   3        4.41        3.45      1.66 o 
   9   6   3        7.28       10.23      3.07 o 
  10   6   3        2.98       -3.80      3.22 o 
 -10   7   3        4.15        1.83      6.17 o 
  -9   7   3        2.41       -1.78      5.44 o 
  -8   7   3      315.38      298.34     10.77 o 
  -7   7   3      567.72      569.75     13.09 o 
  -6   7   3      729.23      719.14     14.62 o 
  -5   7   3       35.94       44.91      3.41 o 
  -4   7   3       51.34       36.51      2.87 o 
  -3   7   3      475.25      489.44      8.91 o 
  -2   7   3     2994.42     3088.58     29.89 o 
  -1   7   3       77.02       49.05      1.97 o 
   0   7   3      345.04      316.34      5.56 o 
   1   7   3        4.40       12.67      1.23 o 
   2   7   3     1021.30      946.02     15.18 o 
   3   7   3     1735.75     1612.14     19.79 o 
   4   7   3      364.31      330.29      6.38 o 
   5   7   3       98.02      100.37      3.69 o 
   6   7   3      669.22      689.23     11.30 o 
   7   7   3      645.20      676.75     10.31 o 
   8   7   3        9.17        7.92      1.92 o 
   9   7   3      458.53      479.78     11.12 o 
  10   7   3      116.93      125.21     10.96 o 
  -9   8   3        3.06        5.98      5.21 o 
  -8   8   3      483.12      484.62     14.05 o 
  -7   8   3      573.08      558.49     13.01 o 
  -6   8   3      133.26      128.22      6.22 o 
  -5   8   3      937.88      984.33     15.86 o 
  -4   8   3       38.08       35.36      4.16 o 
  -3   8   3      202.13      193.15      5.06 o 
  -2   8   3     1474.57     1508.10     17.25 o 
  -1   8   3      105.49      101.14      3.24 o 
   0   8   3      409.86      408.12      6.84 o 
   1   8   3     1537.11     1491.55     18.60 o 
   2   8   3       67.86       57.24      2.51 o 
   3   8   3      299.12      277.05      7.78 o 
   4   8   3       70.57       58.50      3.68 o 
   5   8   3        1.15        5.32      1.72 o 
   6   8   3        6.50        6.05      1.71 o 
   7   8   3        3.74        1.10      2.28 o 
   8   8   3      180.72      184.31      5.79 o 
   9   8   3      305.37      319.53     10.24 o 
  -9   9   3      392.86      389.92     13.21 o 
  -8   9   3      384.64      386.04     12.57 o 
  -7   9   3      105.97      109.46      6.91 o 
  -6   9   3      498.66      511.09     12.02 o 
  -5   9   3      170.82      169.91      7.65 o 
  -4   9   3      406.61      411.11      9.47 o 
  -3   9   3      520.12      563.90     11.18 o 
  -2   9   3      214.29      191.53      5.19 o 
  -1   9   3     1044.99     1066.24     13.89 o 
   0   9   3      119.18      114.00      3.48 o 
   1   9   3      198.53      222.82      4.92 o 
   2   9   3       11.96        8.17      1.86 o 
   3   9   3        0.08        0.86      1.72 o 
   4   9   3      302.08      318.08      6.96 o 
   5   9   3       67.14       65.74      4.23 o 
   6   9   3       68.14       66.71      3.52 o 
   7   9   3        0.13        0.09      1.74 o 
   8   9   3        0.34        2.99      1.82 o 
   9   9   3       10.61        6.83      3.86 o 
  -9  10   3        7.89        8.15      5.75 o 
  -8  10   3      439.94      449.63     20.14 o 
  -7  10   3       84.54       75.07      8.26 o 
  -6  10   3      143.40      145.45     28.20 o 
  -5  10   3      250.60      221.64     15.58 o 
  -4  10   3       87.01       98.04     13.92 o 
  -3  10   3      860.58      762.45     17.97 o 
  -2  10   3     1301.25     1265.52     20.58 o 
  -1  10   3      602.98      528.10     10.77 o 
   0  10   3      167.59      142.47      4.05 o 
   1  10   3        1.48        3.37      1.36 o 
   2  10   3      227.66      221.97      6.15 o 
   3  10   3     1171.72     1131.33     22.86 o 
   4  10   3       54.31       58.05      5.15 o 
   5  10   3      500.00      498.86     13.57 o 
   6  10   3      353.75      350.04     20.65 o 
   7  10   3      134.79      132.34      6.32 o 
   8  10   3      388.05      401.06     13.45 o 
   9  10   3      171.02      202.99     17.26 o 
  -8  11   3        2.84        4.51      4.89 o 
  -7  11   3        0.50        6.53      9.03 o 
  -6  11   3      460.21      485.16     24.40 o 
  -5  11   3      390.95      361.70     21.85 o 
  -4  11   3        9.71       16.21      5.80 o 
  -3  11   3        0.13       -1.96      2.66 o 
  -2  11   3      294.89      234.79      8.52 o 
  -1  11   3      255.46      258.69      7.20 o 
   0  11   3       14.01        6.74      1.84 o 
   1  11   3     1232.45     1195.23     20.50 o 
   2  11   3      374.77      384.58     10.87 o 
   3  11   3        0.68        0.41      2.47 o 
   4  11   3      522.39      518.38     13.78 o 
   5  11   3       79.48       82.52      6.33 o 
   6  11   3      135.62      131.94      6.04 o 
   7  11   3        3.79        1.69      2.44 o 
   8  11   3       15.79       10.72      4.10 o 
  -8  12   3      132.37      125.41     10.12 o 
  -7  12   3       40.31       42.35      9.70 o 
  -6  12   3       49.38       57.60      9.40 o 
  -5  12   3        9.00       27.81      6.81 o 
  -4  12   3       24.01       33.65      7.08 o 
  -3  12   3      406.91      461.98     16.47 o 
  -2  12   3      164.42      189.22     10.15 o 
  -1  12   3       37.11       41.22      4.31 o 
   0  12   3        9.64       14.12      2.57 o 
   1  12   3       24.63       32.53      3.36 o 
   2  12   3       25.69       39.75      3.70 o 
   3  12   3      233.44      242.09      8.96 o 
   4  12   3      509.07      521.74     14.13 o 
   5  12   3       62.07       58.40      5.77 o 
   6  12   3        8.31        1.71      2.21 o 
   7  12   3       65.15       70.95      8.55 o 
   8  12   3        7.76       10.85      4.75 o 
  -6  13   3      350.74      411.25     22.23 o 
  -5  13   3        8.96       25.49      5.85 o 
  -4  13   3     1148.05     1143.66     30.57 o 
  -3  13   3        0.02        6.75      4.29 o 
  -2  13   3        2.60        9.00      3.69 o 
  -1  13   3     1013.31     1033.10     74.98 o 
   0  13   3      341.40      360.00      9.33 o 
   1  13   3       25.79       23.64      3.21 o 
   2  13   3     1670.02     1654.31     24.15 o 
   3  13   3      721.26      702.52     14.32 o 
   4  13   3       63.63       68.82      4.77 o 
   5  13   3     1190.59     1208.98     22.37 o 
   6  13   3       31.80       34.55      5.95 o 
   7  13   3        2.92       -0.04      6.74 o 
  -4  14   3       38.15       26.96      8.26 o 
  -3  14   3       17.04       19.30      7.77 o 
  -2  14   3       35.62       22.96      8.51 o 
  -1  14   3       51.08       58.79     10.90 o 
   0  14   3       64.20       63.79      7.01 o 
   1  14   3      371.94      329.57     13.27 o 
   2  14   3       17.09       20.49      3.52 o 
   3  14   3      140.88      128.58      6.80 o 
   4  14   3       82.54       88.02      6.37 o 
   5  14   3       98.21      108.36      7.22 o 
   6  14   3       25.22       16.44      5.80 o 
  -5  15   3       26.21       28.06      8.85 o 
  -4  15   3        6.49       14.18      7.05 o 
  -3  15   3       27.37       31.43      9.02 o 
  -2  15   3      581.27      614.87     30.51 o 
  -1  15   3      230.01      230.99     17.46 o 
   0  15   3       82.50       68.85     12.12 o 
   1  15   3      104.09      106.29     10.63 o 
   2  15   3        1.85        6.05      3.21 o 
   3  15   3        1.62        0.61      2.86 o 
   4  15   3      205.39      207.04     11.91 o 
   5  15   3        4.64        6.85      4.72 o 
  -4  16   3        0.11        3.53      6.91 o 
  -3  16   3      280.12      294.56     20.85 o 
  -2  16   3       82.35       96.83     14.60 o 
  -1  16   3       14.23       15.63      7.74 o 
   0  16   3      302.46      352.41     22.58 o 
   1  16   3       65.43       71.07      6.01 o 
   2  16   3      289.92      281.64     20.18 o 
   3  16   3       81.22       85.73     18.48 o 
   4  16   3       19.80       21.82      5.97 o 
  -3  17   3      137.01      153.68     16.36 o 
  -2  17   3      204.95      231.97     18.83 o 
  -1  17   3        2.70        8.23      7.48 o 
   0  17   3       34.81       34.96      8.81 o 
   1  17   3       17.59       25.32      8.65 o 
   2  17   3       40.60       52.48      7.60 o 
   3  17   3        5.73        3.67      4.99 o 
 -10   0   4      120.01      171.43     16.26 o 
  -9   0   4      733.30      660.99     30.38 o 
  -8   0   4       46.77       39.62      7.76 o 
  -7   0   4     1356.52     1341.52     32.94 o 
  -6   0   4      293.56      266.92      7.90 o 
  -5   0   4      214.80      235.46      5.79 o 
  -4   0   4        9.67       22.64      1.80 o 
  -3   0   4      108.30       84.85      2.76 o 
  -2   0   4      322.09      312.37      4.89 o 
  -1   0   4      527.96      577.17      9.96 o 
   0   0   4      900.52      873.46     14.36 o 
   1   0   4       74.08       67.96      3.50 o 
   2   0   4      699.54      788.82     15.92 o 
   3   0   4      298.09      292.00      7.03 o 
   4   0   4     3890.58     4290.35     67.63 o 
   5   0   4       28.01       28.33      4.23 o 
   6   0   4      147.29      137.25      7.56 o 
   7   0   4      315.46      336.99     19.27 o 
   8   0   4        3.47        5.37      3.16 o 
   9   0   4       69.89       87.42      5.94 o 
  10   0   4      182.95      201.11     15.73 o 
 -10   1   4        5.04       -1.75      6.62 o 
  -9   1   4        7.06        4.28      2.79 o 
  -8   1   4      277.62      274.98     10.18 o 
  -7   1   4        1.45       -2.40      1.92 o 
  -6   1   4      350.06      343.74      6.58 o 
  -5   1   4      170.59      176.54      3.24 o 
  -4   1   4      240.57      233.42      3.56 o 
  -3   1   4     2507.72     2881.97     24.92 o 
  -2   1   4     5529.70     6385.15     52.72 o 
  -1   1   4     1836.69     1865.40     19.43 o 
   0   1   4      140.01      133.17      2.64 o 
   1   1   4      737.70      754.33      8.98 o 
   2   1   4     1053.71     1041.39     14.38 o 
   3   1   4     1792.73     1803.77     21.16 o 
   4   1   4    16622.56    16895.94    179.70 o 
   5   1   4      130.02      125.86      5.03 o 
   6   1   4       13.07       10.39      2.59 o 
   7   1   4      201.30      186.70     12.54 o 
   8   1   4       75.80       84.04      4.17 o 
   9   1   4       19.89       19.67      2.44 o 
  10   1   4      662.37      727.03     18.13 o 
 -10   2   4      182.22      168.07     16.04 o 
  -9   2   4     1006.54      872.55     21.17 o 
  -8   2   4       10.14       10.05      2.86 o 
  -7   2   4      641.67      607.61     11.54 o 
  -6   2   4       54.25       51.04      4.19 o 
  -5   2   4     1243.38     1215.31     12.95 o 
  -4   2   4      203.80      182.89      3.38 o 
  -3   2   4     1476.12     1723.97     15.63 o 
  -2   2   4     4851.07     5265.04     46.30 o 
  -1   2   4        2.57       -1.06      0.54 o 
   0   2   4      758.61      714.32      9.09 o 
   1   2   4      695.93      612.46     11.78 o 
   2   2   4      224.58      218.20      4.30 o 
   3   2   4       32.87       35.00      1.70 o 
   4   2   4     2431.67     2385.86     28.47 o 
   5   2   4      200.46      196.04     13.16 o 
   6   2   4       32.08       36.38      3.42 o 
   7   2   4      187.23      188.16      5.79 o 
   8   2   4       39.62       42.56      3.36 o 
   9   2   4      153.03      166.12      7.29 o 
  10   2   4       37.29       40.95      6.79 o 
 -10   3   4       14.77       17.50      6.40 o 
  -9   3   4      161.27      155.47      7.58 o 
  -8   3   4        5.12        5.45      2.43 o 
  -7   3   4      287.36      280.49      8.40 o 
  -6   3   4      202.36      182.75      6.41 o 
  -5   3   4       13.31        9.59      1.42 o 
  -4   3   4      351.00      354.16      5.42 o 
  -3   3   4      315.52      319.30      4.78 o 
  -2   3   4       19.19       22.45      1.29 o 
  -1   3   4      275.50      286.06      4.14 o 
   0   3   4      282.37      277.70      4.13 o 
   1   3   4        6.81        7.09      0.97 o 
   2   3   4      122.59      148.61      2.98 o 
   3   3   4       50.11       65.70      2.00 o 
   4   3   4      343.67      368.94      6.65 o 
   5   3   4      555.00      540.41     11.55 o 
   6   3   4      690.33      707.36     12.80 o 
   7   3   4        8.82       10.65      1.67 o 
   8   3   4      180.83      194.28      5.79 o 
   9   3   4       26.63       24.73      2.91 o 
  10   3   4       75.73       81.21      6.59 o 
 -10   4   4       68.14       60.56      8.93 o 
  -9   4   4       54.20       46.91      4.94 o 
  -8   4   4       83.34       79.83      5.51 o 
  -7   4   4      195.69      189.41      7.20 o 
  -6   4   4      846.25      831.66     15.95 o 
  -5   4   4       66.18       72.34      3.70 o 
  -4   4   4       42.70       45.09      2.08 o 
  -3   4   4      252.94      260.24      4.76 o 
  -2   4   4      721.27      792.08     10.75 o 
  -1   4   4      526.16      561.34      7.26 o 
   0   4   4       43.09       33.02      1.63 o 
   1   4   4      319.69      316.70      6.35 o 
   2   4   4        4.42        4.17      0.91 o 
   3   4   4       17.66       22.92      1.46 o 
   4   4   4        1.45        2.39      0.91 o 
   5   4   4      302.75      310.34      7.26 o 
   6   4   4      345.35      335.25      7.22 o 
   7   4   4       82.58       78.95      3.64 o 
   8   4   4        4.01        2.83      2.01 o 
   9   4   4       97.94       95.68      4.67 o 
  10   4   4       40.61       52.84      8.40 o 
 -10   5   4       97.39       79.83      9.75 o 
  -9   5   4      177.46      168.08      7.67 o 
  -8   5   4       28.37       40.56      5.68 o 
  -7   5   4      185.70      198.79      7.49 o 
  -6   5   4     7704.34     7579.68    103.94 o 
  -5   5   4      277.75      274.90      6.85 o 
  -4   5   4        2.33        1.87      0.98 o 
  -3   5   4     2621.53     2689.93     31.24 o 
  -2   5   4      320.78      322.06      5.71 o 
  -1   5   4       53.12       50.31      2.02 o 
   0   5   4     5374.54     5520.25     52.72 o 
   1   5   4       27.16       31.23      1.98 o 
   2   5   4      781.53      707.09      9.68 o 
   3   5   4     1323.46     1296.74     14.74 o 
   4   5   4       67.26       69.76      2.72 o 
   5   5   4      496.24      486.51      9.40 o 
   6   5   4       11.28       11.13      2.35 o 
   7   5   4        0.27        0.21      1.25 o 
   8   5   4        0.22        3.39      1.95 o 
   9   5   4        0.01       -1.11      2.52 o 
  10   5   4       16.85       11.50      4.47 o 
 -10   6   4       94.84       90.32      7.86 o 
  -9   6   4      101.20      101.23      7.75 o 
  -8   6   4     1131.31     1074.45     20.53 o 
  -7   6   4      449.26      471.22     11.64 o 
  -6   6   4      333.74      337.55      9.49 o 
  -5   6   4     2996.86     3075.39     45.40 o 
  -4   6   4      283.24      265.19      5.87 o 
  -3   6   4      652.75      667.40      9.97 o 
  -2   6   4      674.32      738.36     10.47 o 
  -1   6   4      315.27      296.60      5.79 o 
   0   6   4        0.08        8.18      1.10 o 
   1   6   4     4417.46     4268.62     47.88 o 
   2   6   4       32.79       34.13      2.26 o 
   3   6   4      336.29      324.80      5.24 o 
   4   6   4       28.04       24.56      1.89 o 
   5   6   4      102.57      104.85      3.77 o 
   6   6   4      713.30      712.60     11.72 o 
   7   6   4      280.78      295.18      6.88 o 
   8   6   4      112.69      117.83      5.99 o 
   9   6   4      171.86      185.41      6.84 o 
  -9   7   4        4.99        4.98      8.29 o 
  -8   7   4      309.17      291.78      9.56 o 
  -7   7   4       26.43       33.57      4.24 o 
  -6   7   4      808.62      878.33     17.16 o 
  -5   7   4      442.64      477.46     11.23 o 
  -4   7   4      359.06      376.34      9.39 o 
  -3   7   4        0.80        0.50      0.99 o 
  -2   7   4      208.54      209.40      4.87 o 
  -1   7   4       50.85       72.59      2.79 o 
   0   7   4     1066.06     1094.91     14.51 o 
   1   7   4      440.62      487.36      7.15 o 
   2   7   4      276.86      265.88      5.70 o 
   3   7   4      168.44      159.20      3.52 o 
   4   7   4       98.24       90.93      3.59 o 
   5   7   4      139.76      144.47      4.48 o 
   6   7   4        3.69        7.84      1.54 o 
   7   7   4      146.76      157.11      4.75 o 
   8   7   4      113.52      116.43      5.49 o 
   9   7   4       10.58       17.87      3.19 o 
  -9   8   4      149.54      164.75     20.63 o 
  -8   8   4      163.92      157.44     21.27 o 
  -7   8   4       93.04       92.37      5.97 o 
  -6   8   4       91.58       87.11      5.64 o 
  -5   8   4     1213.65     1257.51     22.07 o 
  -4   8   4      537.34      531.14     13.43 o 
  -3   8   4      154.37      119.80      6.41 o 
  -2   8   4      428.56      397.23      6.93 o 
  -1   8   4      125.32      115.95      4.14 o 
   0   8   4      164.56      190.39      4.35 o 
   1   8   4       27.92       59.05      2.28 o 
   2   8   4       21.23       22.53      2.00 o 
   3   8   4      309.58      290.41      6.21 o 
   4   8   4       33.16       37.29      6.99 o 
   5   8   4       64.28       64.74      4.23 o 
   6   8   4       27.69       30.24      2.49 o 
   7   8   4      567.93      591.60     11.02 o 
   8   8   4      181.70      190.25      8.75 o 
   9   8   4       74.15       78.99      6.33 o 
  -9   9   4      140.61      141.08     13.70 o 
  -8   9   4      225.20      214.62     17.90 o 
  -7   9   4      306.74      319.25      9.87 o 
  -6   9   4       82.95       76.44      5.46 o 
  -5   9   4     2309.01     2379.62     42.73 o 
  -4   9   4      543.47      517.72     15.81 o 
  -3   9   4      149.30      126.48      8.11 o 
  -2   9   4       91.28       81.14      6.90 o 
  -1   9   4     1707.11     1628.64     22.90 o 
   0   9   4      766.65      690.03     10.38 o 
   1   9   4      308.62      330.80      7.05 o 
   2   9   4      490.64      469.56     12.09 o 
   3   9   4      128.93      117.25      5.96 o 
   4   9   4        7.69        5.09      2.61 o 
   5   9   4      323.21      302.81     10.34 o 
   6   9   4      350.39      342.49      9.45 o 
   7   9   4       76.92       81.21      5.58 o 
   8   9   4      228.80      263.89      8.03 o 
   9   9   4       24.85       19.31      6.38 o 
  -8  10   4       54.59       73.41      8.48 o 
  -7  10   4       63.16       90.48     16.42 o 
  -6  10   4      145.84      149.56      9.45 o 
  -5  10   4      153.79      129.69     12.78 o 
  -4  10   4       14.92        9.56      5.76 o 
  -3  10   4      198.11      168.79      9.67 o 
  -2  10   4      105.13       81.72     13.55 o 
  -1  10   4       13.90       12.84      2.39 o 
   0  10   4      199.10      210.99      5.61 o 
   1  10   4      500.54      527.58      9.85 o 
   2  10   4        0.62        0.27      1.73 o 
   3  10   4      379.71      387.11     11.36 o 
   4  10   4       21.52       24.75      3.95 o 
   5  10   4      139.59      125.06      5.54 o 
   6  10   4       51.68       43.86      5.59 o 
   7  10   4       33.72       35.46      5.11 o 
   8  10   4        2.59       -0.59      3.58 o 
  -8  11   4      297.15      301.89     14.56 o 
  -7  11   4        0.20        5.61      5.55 o 
  -6  11   4        4.65       15.08      6.37 o 
  -5  11   4      105.39      131.36     12.97 o 
  -4  11   4      681.98      601.21     32.94 o 
  -3  11   4      248.09      233.15     16.76 o 
  -2  11   4       36.13       30.79      5.50 o 
  -1  11   4      354.14      322.43     13.74 o 
   0  11   4      176.23      157.92      5.91 o 
   1  11   4       36.80       39.94      3.73 o 
   2  11   4      605.42      578.16     12.71 o 
   3  11   4      611.47      626.50     15.66 o 
   4  11   4       50.45       33.04      3.59 o 
   5  11   4      901.42      900.53     17.50 o 
   6  11   4       20.03       13.37      2.98 o 
   7  11   4      253.03      270.85     11.04 o 
   8  11   4        6.04        9.84      4.29 o 
  -7  12   4      934.56      985.59     56.56 o 
  -6  12   4       16.21       45.08      8.15 o 
  -5  12   4       73.75      113.15     12.21 o 
  -4  12   4      282.19      338.97     20.47 o 
  -3  12   4      500.14      409.45     22.77 o 
  -2  12   4     1110.30     1129.80     30.96 o 
  -1  12   4      266.99      295.67     13.50 o 
   0  12   4      389.62      332.51      8.91 o 
   1  12   4       25.23       25.42      3.26 o 
   2  12   4      435.11      443.43     11.04 o 
   3  12   4     3025.47     2963.91     83.61 o 
   4  12   4      500.44      507.76     12.44 o 
   5  12   4      555.27      570.16     13.17 o 
   6  12   4      109.77       88.92     15.22 o 
   7  12   4       92.57      101.45      7.92 o 
  -7  13   4       22.87       48.50      9.63 o 
  -6  13   4        0.10       34.50      7.11 o 
  -5  13   4      156.11      160.17     20.02 o 
  -4  13   4       90.45      113.76     12.11 o 
  -3  13   4       37.25       37.02      8.80 o 
  -2  13   4       10.38        3.58      3.81 o 
  -1  13   4      371.82      380.85     15.82 o 
   0  13   4       33.82       33.95      4.65 o 
   1  13   4      115.62      108.92      5.55 o 
   2  13   4      128.92      122.61      6.00 o 
   3  13   4        6.42        5.03      5.71 o 
   4  13   4      141.69      139.85     11.15 o 
   5  13   4       28.56       30.12      4.81 o 
   6  13   4       13.01       11.23      5.40 o 
  -6  14   4       46.25       20.96      8.35 o 
  -3  14   4       17.69       17.76      7.22 o 
  -2  14   4        8.37       18.22      7.87 o 
  -1  14   4      868.98      851.40     37.59 o 
   0  14   4       90.37       77.00     12.63 o 
   1  14   4       15.25       11.13      4.47 o 
   2  14   4       37.52       45.23      9.70 o 
   3  14   4       99.42       89.84      6.75 o 
   4  14   4        0.96        0.69      3.33 o 
   5  14   4      677.29      696.11     23.39 o 
   6  14   4      181.79      194.84     24.05 o 
  -4  15   4        5.63        7.37      6.35 o 
  -3  15   4      105.08      103.28     14.62 o 
  -2  15   4       67.25       59.54     11.52 o 
  -1  15   4      511.61      477.92     26.89 o 
   0  15   4      102.82       94.49     14.57 o 
   1  15   4      141.61      132.60     14.54 o 
   2  15   4       59.45       53.94      7.05 o 
   3  15   4        0.26        4.72      4.64 o 
   4  15   4       38.56       33.66      6.61 o 
   5  15   4      466.40      468.51     19.00 o 
  -4  16   4       32.00       19.22      9.65 o 
  -3  16   4      124.05      108.86     15.86 o 
  -2  16   4       15.30       21.85      8.91 o 
  -1  16   4       43.99       85.31     13.88 o 
   0  16   4      337.47      318.52     22.06 o 
   1  16   4       12.36       26.98      9.73 o 
   2  16   4      182.40      176.84     11.11 o 
   3  16   4      340.92      330.78     15.16 o 
  -2  17   4       27.34       51.36     12.19 o 
  -1  17   4       89.74      114.49     13.91 o 
   0  17   4      144.55      172.56     16.86 o 
   1  17   4       40.00       25.35      9.92 o 
  -9   1   5      217.08      147.13     26.70 o 
  -8   1   5      784.60      723.26     15.84 o 
  -7   1   5        2.24        7.43      2.62 o 
  -6   1   5       22.79       22.57      2.63 o 
  -5   1   5     1852.14     1849.06     22.96 o 
  -4   1   5      951.05      983.68     10.06 o 
  -3   1   5      588.87      612.52      6.68 o 
  -2   1   5      298.01      245.92      4.52 o 
  -1   1   5      363.26      353.67      5.05 o 
   0   1   5      472.94      449.92      6.17 o 
   1   1   5     1067.56     1027.48     12.46 o 
   2   1   5      158.09      173.34      3.89 o 
   3   1   5     1638.58     1536.08     17.51 o 
   4   1   5      777.34      807.55     10.67 o 
   5   1   5      196.36      202.02      5.39 o 
   6   1   5     2533.20     2615.00     40.13 o 
   7   1   5      163.05      157.69      6.93 o 
   8   1   5        3.27        4.26      3.39 o 
   9   1   5       31.32       40.90      6.14 o 
  10   1   5        8.88       10.95      7.57 o 
 -10   2   5       11.31      -10.95      8.02 o 
  -9   2   5      150.36      135.68     14.62 o 
  -8   2   5       22.55       15.04      5.65 o 
  -7   2   5       82.32       88.35      4.62 o 
  -6   2   5      630.84      607.71     11.35 o 
  -5   2   5        5.76       10.28      2.00 o 
  -4   2   5      124.92      115.41      2.91 o 
  -3   2   5        7.20        2.33      0.75 o 
  -2   2   5      330.43      389.66      5.80 o 
  -1   2   5     1697.79     1778.89     17.52 o 
   0   2   5        6.60        6.49      1.01 o 
   1   2   5      148.25      120.95      3.15 o 
   2   2   5      465.71      393.82      7.13 o 
   3   2   5      251.68      251.95      5.26 o 
   4   2   5      952.27      905.82     12.90 o 
   5   2   5      409.75      397.18     11.14 o 
   6   2   5       98.13      121.20      6.54 o 
   7   2   5      439.36      481.26     14.53 o 
   8   2   5       38.44       37.43      4.17 o 
   9   2   5        5.91        9.88      3.33 o 
 -10   3   5       17.26       11.52      6.50 o 
  -9   3   5      210.40      183.89     11.75 o 
  -8   3   5       35.40       25.62      4.02 o 
  -7   3   5      437.35      422.93      9.77 o 
  -6   3   5      647.24      656.86     12.15 o 
  -5   3   5      585.92      627.92     11.40 o 
  -4   3   5      607.70      659.87      8.45 o 
  -3   3   5       62.23       59.22      2.14 o 
  -2   3   5      348.89      387.79      5.86 o 
  -1   3   5      520.61      554.96      6.22 o 
   0   3   5      224.86      244.16      4.31 o 
   1   3   5      985.51      966.17     12.88 o 
   2   3   5       32.04       29.67      2.02 o 
   3   3   5      906.67      913.33     12.86 o 
   4   3   5      103.17       97.04      3.28 o 
   5   3   5      159.36      153.68      4.43 o 
   6   3   5       40.57       36.98      3.21 o 
   7   3   5       87.27       81.59      7.08 o 
   8   3   5       54.27       52.28      3.77 o 
   9   3   5       16.74       15.54      3.77 o 
 -10   4   5        9.32       14.21     10.76 o 
  -9   4   5      280.50      302.77     14.65 o 
  -8   4   5      106.61      106.51      6.09 o 
  -7   4   5     1142.84     1089.10     20.12 o 
  -6   4   5      764.41      723.53     13.10 o 
  -5   4   5       39.70       39.92      3.31 o 
  -4   4   5     1638.61     1552.11     22.16 o 
  -3   4   5     1158.83     1138.03     13.77 o 
  -2   4   5       11.43       12.50      1.21 o 
  -1   4   5     1605.97     1647.40     18.99 o 
   0   4   5      198.38      203.12      3.69 o 
   1   4   5      107.72      114.95      3.21 o 
   2   4   5      674.66      620.93     10.70 o 
   3   4   5      169.01      151.99      4.71 o 
   4   4   5      229.37      237.42      4.71 o 
   5   4   5      322.72      333.89      8.67 o 
   6   4   5       40.66       50.56      3.59 o 
   7   4   5        0.06        2.45      1.62 o 
   8   4   5      162.42      168.86      5.48 o 
   9   4   5       90.98       80.02     12.68 o 
  -9   5   5        5.22        3.81      7.43 o 
  -8   5   5        0.53        1.97      2.96 o 
  -7   5   5      114.01      119.64      7.43 o 
  -6   5   5      134.51      125.22      6.09 o 
  -5   5   5       51.94       54.83      5.50 o 
  -4   5   5     1664.56     1661.42     26.99 o 
  -3   5   5       87.41       77.27      5.01 o 
  -2   5   5      220.11      208.70      4.69 o 
  -1   5   5        2.60        3.21      0.76 o 
   0   5   5      876.44      871.26     11.65 o 
   1   5   5      189.06      209.27      6.52 o 
   2   5   5      173.59      191.50      5.14 o 
   3   5   5      174.89      158.76      3.85 o 
   4   5   5      191.95      179.83      4.53 o 
   5   5   5      332.06      345.33      7.71 o 
   6   5   5        9.29        9.70      1.80 o 
   7   5   5       40.34       47.03      3.49 o 
   8   5   5       97.29       98.23      4.47 o 
   9   5   5        1.27       11.07      3.59 o 
  -9   6   5        9.40        5.76      3.70 o 
  -8   6   5       84.45       86.94      6.03 o 
  -7   6   5        0.16        5.90      2.93 o 
  -6   6   5      679.77      678.03     14.52 o 
  -5   6   5     1758.59     1826.62     29.67 o 
  -4   6   5      113.86      106.21      6.23 o 
  -3   6   5        2.77        3.62      2.26 o 
  -2   6   5      271.83      276.08      6.12 o 
  -1   6   5        5.59        8.29      1.41 o 
   0   6   5      231.24      240.61      4.70 o 
   1   6   5     1202.12     1311.75     15.86 o 
   2   6   5      740.95      771.50     12.17 o 
   3   6   5      339.70      333.26      9.49 o 
   4   6   5       18.15       19.57      2.30 o 
   5   6   5        1.02        2.09      1.16 o 
   6   6   5       67.88       66.57      3.24 o 
   7   6   5      429.41      450.84      9.37 o 
   8   6   5      220.83      227.58      6.77 o 
   9   6   5       31.02       34.05      4.81 o 
  -9   7   5       13.79       31.26      9.71 o 
  -8   7   5      106.44      134.66     18.56 o 
  -7   7   5       90.69       90.06      5.95 o 
  -6   7   5      352.97      336.81      9.68 o 
  -5   7   5     3093.82     3153.02     47.25 o 
  -4   7   5      845.49      834.49     18.95 o 
  -3   7   5       22.80       17.60      3.24 o 
  -2   7   5      180.39      147.66      5.07 o 
  -1   7   5      166.94      157.59      4.96 o 
   0   7   5     2211.85     2217.81     27.14 o 
   1   7   5      510.78      487.25      8.36 o 
   2   7   5      429.53      431.43      9.43 o 
   3   7   5        2.98        2.96      1.25 o 
   4   7   5      483.94      452.49      8.82 o 
   5   7   5      701.84      677.63     10.73 o 
   6   7   5      102.46      113.43      4.46 o 
   7   7   5       20.95       21.78      2.67 o 
   8   7   5       46.43       54.46      4.54 o 
   9   7   5      288.19      315.08     12.37 o 
  -9   8   5       44.83       58.47     14.91 o 
  -8   8   5      112.09      110.37     10.96 o 
  -7   8   5      114.41      110.95      6.38 o 
  -6   8   5      192.22      196.44      7.62 o 
  -5   8   5       59.91       59.26      5.76 o 
  -4   8   5      406.11      403.97     11.99 o 
  -3   8   5     1506.23     1581.63     30.52 o 
  -2   8   5       31.23       26.89      4.00 o 
  -1   8   5       30.62       41.04      2.69 o 
   0   8   5      340.48      333.97      9.78 o 
   1   8   5       25.04       25.09      2.51 o 
   2   8   5       19.48       22.61      3.24 o 
   3   8   5      855.15      826.65     13.21 o 
   4   8   5      170.18      163.79      9.38 o 
   5   8   5        7.49        8.17      2.28 o 
   6   8   5       27.91       30.37      2.94 o 
   7   8   5        0.20       -0.01      2.24 o 
   8   8   5       10.90        9.02      2.59 o 
  -8   9   5        0.74       29.81      8.87 o 
  -7   9   5      369.71      412.67     13.68 o 
  -6   9   5      196.46      223.83     11.77 o 
  -5   9   5       21.34       28.40      5.54 o 
  -4   9   5      104.59      107.63      9.87 o 
  -3   9   5       76.85       61.74     11.10 o 
  -2   9   5      232.63      221.15     16.63 o 
  -1   9   5       57.56       73.75      9.06 o 
   0   9   5      329.24      311.98      8.21 o 
   1   9   5      183.39      194.70      7.76 o 
   2   9   5       69.44       77.15      5.15 o 
   3   9   5        8.01        9.29      1.93 o 
   4   9   5        9.72        6.48      3.07 o 
   5   9   5      125.50      123.25      5.44 o 
   6   9   5      237.41      234.14      9.77 o 
   7   9   5        2.55        1.36      3.27 o 
   8   9   5        5.71        9.16      3.33 o 
  -8  10   5       18.65       24.06     11.01 o 
  -7  10   5       46.66       44.12     13.91 o 
  -6  10   5     1206.66     1241.49     33.55 o 
  -5  10   5       15.46       23.72      5.31 o 
  -4  10   5      536.43      564.59     28.70 o 
  -3  10   5      182.92      131.16     13.80 o 
  -2  10   5      298.19      299.43     13.59 o 
  -1  10   5      849.15      812.28     19.53 o 
   0  10   5      539.62      534.62     11.87 o 
   1  10   5      889.19      853.57     21.86 o 
   2  10   5      251.65      252.63      7.97 o 
   3  10   5       74.78       72.35      4.04 o 
   4  10   5       16.16       11.95      2.44 o 
   5  10   5      548.52      565.33     15.74 o 
   6  10   5       34.08       32.16      5.09 o 
   7  10   5      239.24      242.19     10.67 o 
  -7  11   5      134.97      108.58     13.13 o 
  -6  11   5       11.56       24.48      9.00 o 
  -5  11   5        0.74        1.74      3.85 o 
  -4  11   5      254.37      271.14     19.33 o 
  -3  11   5       42.16       38.35      6.41 o 
  -2  11   5       18.62       15.63      6.75 o 
  -1  11   5       13.03       -0.19      3.57 o 
   0  11   5      223.84      194.41      8.76 o 
   1  11   5      141.16      135.44      5.90 o 
   2  11   5       35.00       28.12      3.75 o 
   3  11   5      302.95      311.91     10.68 o 
   4  11   5      139.42      132.29      7.36 o 
   5  11   5       28.04       34.48      5.21 o 
   6  11   5      503.41      494.57     17.10 o 
   7  11   5        0.01        2.85      3.70 o 
  -7  12   5      213.16      231.80     44.02 o 
  -6  12   5      135.49      103.92     14.23 o 
  -5  12   5       11.34       42.73      8.87 o 
  -4  12   5        0.25        2.86      5.51 o 
  -3  12   5      212.72      158.38     15.25 o 
  -2  12   5      326.69      309.36     20.78 o 
  -1  12   5      168.36      184.00     11.51 o 
   0  12   5      242.70      236.50      9.88 o 
   1  12   5      163.16      174.94      6.83 o 
   2  12   5       58.32       48.07      5.62 o 
   3  12   5      375.03      368.00     11.96 o 
   4  12   5      245.43      247.26     10.02 o 
   5  12   5        0.11        2.99      3.41 o 
   6  12   5       10.77       15.31      4.48 o 
  -6  13   5      145.21      235.02     16.93 o 
  -5  13   5      376.81      419.94     23.97 o 
  -4  13   5      156.05      169.97     10.81 o 
  -3  13   5        0.14        7.87      6.24 o 
  -2  13   5      666.79      666.31     32.71 o 
  -1  13   5       76.46       52.52      7.82 o 
   0  13   5       53.68       60.87      6.27 o 
   1  13   5     1000.18      982.92     23.28 o 
   2  13   5       22.48       26.00      4.55 o 
   3  13   5       85.83       74.83      6.92 o 
   4  13   5      843.86      832.81     25.75 o 
   5  13   5      623.37      604.42     43.45 o 
   6  13   5       19.94       19.29      4.64 o 
  -5  14   5       58.36      113.22     11.55 o 
  -4  14   5      213.89      264.48     18.89 o 
  -3  14   5       44.96       56.73     10.43 o 
  -2  14   5      184.97      156.49     10.91 o 
  -1  14   5        1.26        5.77      4.66 o 
   0  14   5      222.58      193.31      9.53 o 
   1  14   5       20.13       17.13      4.32 o 
   2  14   5      217.90      204.01      7.94 o 
   3  14   5       46.19       38.49      4.66 o 
   4  14   5      160.33      152.76      9.96 o 
   5  14   5        1.26        5.74      7.82 o 
  -3  15   5      129.09      130.24     14.09 o 
  -2  15   5       52.58       65.32     12.71 o 
  -1  15   5        4.04        7.53      6.81 o 
   0  15   5      178.35      173.13     17.01 o 
   1  15   5      282.31      270.86     21.39 o 
   2  15   5       95.58       76.08     13.98 o 
   3  15   5      121.06      103.23      9.49 o 
   4  15   5        0.01       -1.21      4.49 o 
  -2  16   5       18.80       29.35      9.60 o 
  -1  16   5      371.33      332.85     23.50 o 
   0  16   5       11.19        4.76      7.64 o 
   1  16   5        0.10        9.73      8.40 o 
   2  16   5      192.46      213.46     19.68 o 
  -9   0   6       56.53       63.12     10.09 o 
  -8   0   6      158.85       57.21      5.22 o 
  -7   0   6      840.84      363.44     20.25 o 
  -6   0   6      345.35      328.66     13.12 o 
  -5   0   6     1125.23     1177.47     29.37 o 
  -4   0   6        0.60       -0.23      2.54 o 
  -3   0   6      135.23      133.06      4.49 o 
  -2   0   6        0.34        1.04      1.36 o 
  -1   0   6      529.98      632.05     16.89 o 
   0   0   6       79.40      107.09      3.36 o 
   1   0   6        1.22       14.08      2.32 o 
   2   0   6        0.08        0.54      1.73 o 
   3   0   6        2.52        5.61      1.27 o 
   4   0   6      186.81      188.40      5.67 o 
   5   0   6     1826.08     1857.15     33.03 o 
   6   0   6      595.56      663.37     17.67 o 
   7   0   6       16.67       23.58      7.73 o 
   8   0   6      164.90      167.41     10.10 o 
   9   0   6       28.03       27.67      9.55 o 
  -9   1   6      173.92      159.85     11.07 o 
  -8   1   6       63.21       67.73      7.83 o 
  -7   1   6      472.95      427.60     11.33 o 
  -6   1   6      158.20      162.52      7.85 o 
  -5   1   6        0.32       -1.23      1.74 o 
  -4   1   6      524.98      497.91      9.00 o 
  -3   1   6       30.54       26.00      2.50 o 
  -2   1   6        0.70        0.79      0.81 o 
  -1   1   6      416.64      402.25      6.34 o 
   0   1   6      274.98      321.42      5.34 o 
   1   1   6      569.96      567.89      7.78 o 
   2   1   6      369.34      327.89      6.73 o 
   3   1   6       13.46       14.63      1.72 o 
   4   1   6       62.69       68.43      2.55 o 
   5   1   6      268.73      278.65      5.67 o 
   6   1   6     2927.55     2976.54     53.86 o 
   7   1   6       70.83       84.72      7.46 o 
   8   1   6       29.63       30.88      4.97 o 
   9   1   6       38.66       48.70      7.00 o 
  -9   2   6       26.60       42.67      6.36 o 
  -8   2   6      189.62      174.79     20.80 o 
  -7   2   6      681.41      592.29     17.40 o 
  -6   2   6       34.20       34.06      3.11 o 
  -5   2   6      257.51      257.51      6.69 o 
  -4   2   6        5.04        2.65      1.61 o 
  -3   2   6      969.89      943.60     14.06 o 
  -2   2   6      511.82      472.74      7.88 o 
  -1   2   6     1706.96     1884.70     18.90 o 
   0   2   6     3313.57     3337.75     33.88 o 
   1   2   6      141.26      136.35      3.20 o 
   2   2   6      124.29      104.81      3.30 o 
   3   2   6      177.51      169.60      4.40 o 
   4   2   6       62.67       66.51      2.56 o 
   5   2   6       34.53       34.11      2.73 o 
   6   2   6     2248.33     2286.44     32.11 o 
   7   2   6       31.35       35.38      3.53 o 
   8   2   6       16.81       26.84      5.21 o 
   9   2   6       89.47       86.69      8.47 o 
  -9   3   6      228.58      203.32     17.18 o 
  -8   3   6        8.51       23.32      5.17 o 
  -7   3   6       13.19       37.40      4.75 o 
  -6   3   6        1.65        1.38      1.97 o 
  -5   3   6      401.20      386.28      8.60 o 
  -4   3   6      803.71      788.25     13.36 o 
  -3   3   6       17.57       21.36      2.13 o 
  -2   3   6       19.56       25.26      1.91 o 
  -1   3   6      637.01      646.08      7.97 o 
   0   3   6      331.47      370.27      6.01 o 
   1   3   6      701.92      698.38      9.94 o 
   2   3   6       76.35       75.39      3.78 o 
   3   3   6       59.90       61.11      2.92 o 
   4   3   6        0.14        3.09      1.29 o 
   5   3   6        0.51        0.96      1.26 o 
   6   3   6       72.15       91.60      7.50 o 
   7   3   6      195.31      215.24      6.93 o 
   8   3   6      200.20      194.34      8.99 o 
   9   3   6       48.57       60.73      6.19 o 
  -9   4   6        1.99        8.14      5.52 o 
  -8   4   6      100.15      102.34      9.92 o 
  -7   4   6      121.68      135.17      6.84 o 
  -6   4   6       88.99       81.77      4.65 o 
  -5   4   6      509.43      508.66     10.35 o 
  -4   4   6     3219.68     3341.78     48.97 o 
  -3   4   6      126.83      125.35      6.74 o 
  -2   4   6      184.37      176.45      4.17 o 
  -1   4   6        6.96        5.72      0.98 o 
   0   4   6       69.59       81.07      2.71 o 
   1   4   6      254.31      252.82      5.88 o 
   2   4   6      201.72      203.96      5.63 o 
   3   4   6      227.89      233.50      6.20 o 
   4   4   6       37.14       28.59      2.23 o 
   5   4   6      190.08      187.06      4.90 o 
   6   4   6       68.74       73.83      3.31 o 
   7   4   6       70.78       69.96      4.37 o 
   8   4   6      213.88      218.38      8.66 o 
   9   4   6        9.35       12.97      4.27 o 
  -9   5   6      200.17      187.18     12.22 o 
  -8   5   6      142.34      129.71      9.87 o 
  -7   5   6      196.11      195.86      7.60 o 
  -6   5   6        7.63        3.83      2.11 o 
  -5   5   6       12.43        8.35      2.32 o 
  -4   5   6     4373.69     4443.10     63.36 o 
  -3   5   6        0.52        0.67      2.74 o 
  -2   5   6       67.18       62.23      3.97 o 
  -1   5   6      885.10      864.59     11.21 o 
   0   5   6      202.96      199.82      5.09 o 
   1   5   6       92.39       82.18      3.68 o 
   2   5   6     1278.60     1246.82     21.16 o 
   3   5   6       21.17       21.72      2.43 o 
   4   5   6      350.62      336.63      6.12 o 
   5   5   6      233.65      233.83      5.65 o 
   6   5   6       28.55       28.93      3.02 o 
   7   5   6      158.12      171.63      6.14 o 
   8   5   6        2.04        5.06      3.48 o 
  -9   6   6      243.21      300.44     14.96 o 
  -8   6   6      301.93      355.50     14.59 o 
  -7   6   6       22.71       21.63      8.76 o 
  -6   6   6     1357.22     1341.91     24.03 o 
  -5   6   6      597.41      621.67     13.27 o 
  -4   6   6      449.32      473.67     11.02 o 
  -3   6   6     3043.65     3246.49     57.10 o 
  -2   6   6      133.22      110.86      6.54 o 
  -1   6   6     1023.75     1022.09     20.94 o 
   0   6   6      737.44      687.14     26.09 o 
   1   6   6      105.54       94.34      3.66 o 
   2   6   6      710.13      688.16     19.26 o 
   3   6   6     2129.94     2083.42     33.70 o 
   4   6   6       22.25       20.36      2.20 o 
   5   6   6      360.19      370.65      7.66 o 
   6   6   6       58.69       72.18      4.31 o 
   7   6   6        7.02        6.56      1.98 o 
   8   6   6      163.83      208.78      7.56 o 
  -8   7   6        0.96       20.56      4.84 o 
  -7   7   6        1.43        2.47      4.72 o 
  -6   7   6       56.73       62.78      5.93 o 
  -5   7   6       41.17       63.95      5.75 o 
  -4   7   6     1160.81     1234.61     25.99 o 
  -3   7   6      181.45      187.96      6.31 o 
  -2   7   6       83.57       74.18      5.84 o 
  -1   7   6        7.40        8.89      1.64 o 
   0   7   6        9.91        8.38      1.95 o 
   1   7   6       13.92       16.91      2.01 o 
   2   7   6      765.67      781.34     13.28 o 
   3   7   6       62.42       68.51      3.12 o 
   4   7   6       46.72       41.26      3.11 o 
   5   7   6       91.06       88.14      4.54 o 
   6   7   6       25.13       25.76      2.86 o 
   7   7   6        7.37        5.47      3.30 o 
   8   7   6       76.74       78.91      5.59 o 
  -8   8   6       82.80      115.15     13.81 o 
  -7   8   6       61.88       76.34      8.63 o 
  -6   8   6      187.54      194.41     11.18 o 
  -5   8   6       12.42       17.14      4.96 o 
  -4   8   6       87.25      108.96     12.18 o 
  -3   8   6       63.17       65.27      7.98 o 
  -2   8   6      142.26      150.13      9.96 o 
  -1   8   6      166.31      146.21      9.09 o 
   0   8   6      219.76      205.49      8.01 o 
   1   8   6        1.22        2.17      1.81 o 
   2   8   6      124.07      107.93      5.40 o 
   3   8   6       15.35       19.30      2.30 o 
   4   8   6        0.19       -1.68      1.67 o 
   5   8   6       91.57       88.44      4.77 o 
   6   8   6       20.86       18.96      2.85 o 
   7   8   6        6.12        6.10      3.08 o 
   8   8   6       70.70       86.60      6.79 o 
  -7   9   6      303.76      315.61     30.56 o 
  -6   9   6       94.49      104.58     13.04 o 
  -5   9   6      148.80      153.92     10.19 o 
  -4   9   6      126.38      121.70     14.89 o 
  -3   9   6     3145.51     3108.99     69.64 o 
  -2   9   6      346.76      336.39     22.36 o 
  -1   9   6      132.69      132.02      9.00 o 
   0   9   6        8.66        8.75      3.80 o 
   1   9   6      742.85      700.93     21.64 o 
   2   9   6      316.75      294.37      8.87 o 
   3   9   6      254.83      245.49      7.00 o 
   4   9   6      174.94      163.10      5.93 o 
   5   9   6       81.35       84.09      4.77 o 
   6   9   6        1.60       -1.12      3.03 o 
   7   9   6      271.66      306.83     18.86 o 
  -7  10   6       23.70       37.92      9.50 o 
  -6  10   6       20.27       40.15     13.36 o 
  -5  10   6      127.18      164.45     11.15 o 
  -4  10   6      173.10      167.69     10.85 o 
  -3  10   6        7.74        9.81      6.96 o 
  -2  10   6        1.98        0.91      5.32 o 
  -1  10   6        2.92        3.28      4.05 o 
   0  10   6        0.30        0.66      3.53 o 
   1  10   6       17.01       21.55      3.30 o 
   2  10   6      152.19      140.86      6.37 o 
   3  10   6       53.25       58.66      3.93 o 
   4  10   6        1.72        3.35      2.04 o 
   5  10   6        3.63        2.69      3.23 o 
   6  10   6        0.35        2.92      4.36 o 
   7  10   6       96.13       92.16     10.37 o 
  -6  11   6      322.12      386.68     29.71 o 
  -5  11   6      221.05      233.71     12.94 o 
  -4  11   6       57.01       67.99      8.46 o 
  -3  11   6       30.38       32.73      9.94 o 
  -2  11   6      801.56      747.63     41.53 o 
  -1  11   6      372.82      298.13     14.01 o 
   0  11   6      426.68      399.02     18.37 o 
   1  11   6      360.09      351.47     10.00 o 
   2  11   6      148.99      163.53      7.07 o 
   3  11   6        9.84       10.71      2.49 o 
   4  11   6      515.06      521.14     12.18 o 
   5  11   6      984.51      973.77     23.52 o 
   6  11   6       98.02       97.75      8.30 o 
  -6  12   6       67.62       90.85     14.72 o 
  -5  12   6     1099.88     1123.35     59.79 o 
  -4  12   6       40.74       42.77     10.69 o 
  -3  12   6        9.15       17.61      7.95 o 
  -2  12   6      165.34      170.68     17.15 o 
  -1  12   6       21.40        7.84      7.24 o 
   0  12   6      410.49      398.78     13.74 o 
   1  12   6      175.99      197.93      9.69 o 
   2  12   6      110.82       87.97      5.97 o 
   3  12   6        6.77        7.82      3.18 o 
   4  12   6      115.03      124.61      7.90 o 
   5  12   6      441.28      465.30     15.02 o 
  -5  13   6       11.37       40.34      9.31 o 
  -4  13   6        0.10       16.81      7.06 o 
  -3  13   6      136.72      120.23     14.77 o 
  -2  13   6        4.88        1.34      6.40 o 
  -1  13   6       93.51       80.57     13.61 o 
   0  13   6      137.67      113.85      8.15 o 
   1  13   6      215.91      212.30     11.32 o 
   2  13   6       56.84       57.49      8.64 o 
   3  13   6       31.63       21.95      4.70 o 
   4  13   6        0.00       -0.64      4.46 o 
   5  13   6      196.24      200.51      9.86 o 
  -4  14   6       52.30      138.07     14.10 o 
  -3  14   6       56.55       68.14     12.74 o 
  -2  14   6       38.56       90.48     12.33 o 
  -1  14   6        5.92        2.86      4.75 o 
   0  14   6      110.04      119.15     17.16 o 
   1  14   6       54.17       52.83      8.43 o 
   2  14   6      112.59      122.69     11.76 o 
   3  14   6       51.58       45.91      6.26 o 
  -1  15   6      210.59      217.78     19.76 o 
   0  15   6       98.00       73.42     14.17 o 
   1  15   6      350.22      307.64     23.77 o 
   2  15   6      119.72      109.97     17.44 o 
  -8   1   7      207.38      220.46     11.53 o 
  -7   1   7      272.43      291.05     19.02 o 
  -6   1   7      637.92      321.82     17.76 o 
  -5   1   7       19.11       17.75      4.73 o 
  -4   1   7       88.55       72.08      4.82 o 
  -3   1   7     1123.01     1085.07     24.47 o 
  -2   1   7      584.99      617.67     13.46 o 
  -1   1   7      509.50      487.62      7.32 o 
   0   1   7       14.64        8.74      1.36 o 
   1   1   7       21.69       20.65      1.68 o 
   2   1   7      262.96      261.58      6.31 o 
   3   1   7      250.92      248.90      6.32 o 
   4   1   7        8.54       11.79      1.53 o 
   5   1   7      370.37      394.81      7.54 o 
   6   1   7      368.76      378.97      7.80 o 
   7   1   7        0.48        1.19      2.67 o 
   8   1   7      646.42      669.96     19.64 o 
  -8   2   7      140.99      180.33     16.72 o 
  -7   2   7      156.17      166.03     15.35 o 
  -6   2   7      196.34      180.15     10.76 o 
  -5   2   7      326.40      341.06      8.13 o 
  -4   2   7      702.69      703.18     14.21 o 
  -3   2   7      391.79      407.13     12.55 o 
  -2   2   7      231.04      220.36      7.60 o 
  -1   2   7       14.34       17.07      1.75 o 
   0   2   7       77.12       69.50      2.83 o 
   1   2   7     1393.39     1360.11     15.16 o 
   2   2   7       31.44       34.69      2.90 o 
   3   2   7      508.31      492.80     10.13 o 
   4   2   7      234.47      230.21      5.81 o 
   5   2   7       53.76       57.75      3.09 o 
   6   2   7      128.57      144.48      5.27 o 
   7   2   7      401.95      414.96     12.11 o 
   8   2   7      312.86      319.40     11.09 o 
  -8   3   7       23.11       43.13      9.06 o 
  -7   3   7      139.77      149.60      9.34 o 
  -6   3   7       57.75       79.82      7.53 o 
  -5   3   7      941.27      909.64     15.51 o 
  -4   3   7      388.85      383.95     16.23 o 
  -3   3   7      125.93      137.37      7.29 o 
  -2   3   7       54.05       66.57      4.90 o 
  -1   3   7      376.36      374.25      6.18 o 
   0   3   7      266.53      256.53      5.76 o 
   1   3   7       14.57       18.71      2.11 o 
   2   3   7        0.07        4.31      1.63 o 
   3   3   7      176.75      180.38      6.32 o 
   4   3   7        2.30        1.17      1.18 o 
   5   3   7      303.53      297.49      7.21 o 
   6   3   7        0.01        3.30      1.84 o 
   7   3   7       15.61       18.03      3.75 o 
   8   3   7        2.02       10.71      3.64 o 
  -8   4   7       49.30       84.76     12.88 o 
  -7   4   7      591.78      642.86     21.68 o 
  -6   4   7      369.26      362.09     11.62 o 
  -5   4   7      614.57      618.45     20.30 o 
  -4   4   7       57.70       60.63      5.37 o 
  -3   4   7      303.06      312.69     11.17 o 
  -2   4   7     2942.05     3034.64     54.68 o 
  -1   4   7      408.12      403.01      6.92 o 
   0   4   7        0.80        1.88      1.43 o 
   1   4   7      292.33      282.58      6.21 o 
   2   4   7       66.55       60.45      4.40 o 
   3   4   7        4.24        7.24      2.10 o 
   4   4   7      389.34      392.11     10.09 o 
   5   4   7        2.23        8.04      1.75 o 
   6   4   7       74.83       88.05      3.94 o 
   7   4   7        2.67        1.80      2.73 o 
   8   4   7       23.44       18.77      4.20 o 
  -8   5   7      161.00      166.61     10.95 o 
  -7   5   7       98.70      106.30      8.88 o 
  -6   5   7        3.20       14.02      6.18 o 
  -5   5   7       23.09       28.69      8.48 o 
  -4   5   7     1183.69     1156.23     20.64 o 
  -3   5   7      191.91      199.14      9.16 o 
  -2   5   7      395.19      434.36     13.61 o 
  -1   5   7      190.85      185.60      5.27 o 
   0   5   7      147.50      136.22      4.23 o 
   1   5   7      140.18      135.25      4.94 o 
   2   5   7      843.01      818.15     14.44 o 
   3   5   7        3.17        6.79      2.15 o 
   4   5   7      102.79       98.74      3.79 o 
   5   5   7      296.93      297.30      7.73 o 
   6   5   7       84.33       85.93      3.87 o 
   7   5   7      142.89      159.79      7.35 o 
   8   5   7        1.44        0.87      3.70 o 
  -8   6   7      105.93      136.07     16.50 o 
  -7   6   7       21.26       33.60      8.29 o 
  -6   6   7       20.96       27.39      4.16 o 
  -5   6   7       44.21       31.74      5.94 o 
  -4   6   7      574.21      582.02     15.94 o 
  -3   6   7       72.38       83.20      6.81 o 
  -2   6   7       17.57       11.68      4.54 o 
  -1   6   7        8.33        5.30      2.73 o 
   0   6   7       97.28       93.25      3.65 o 
   1   6   7        8.21        8.05      1.94 o 
   2   6   7      113.42      120.79      4.56 o 
   3   6   7      146.18      150.28      6.67 o 
   4   6   7       43.58       41.56      2.89 o 
   5   6   7       22.89       24.92      2.80 o 
   6   6   7       49.29       50.46      4.32 o 
   7   6   7        0.13        2.01      2.72 o 
  -7   7   7        2.70       13.48      7.30 o 
  -6   7   7      202.55      248.93     10.01 o 
  -5   7   7      353.69      389.84     12.42 o 
  -4   7   7       72.20       71.84      8.59 o 
  -3   7   7     3135.86     3288.78     58.99 o 
  -2   7   7       51.63       47.70      5.49 o 
  -1   7   7      143.02      136.22      7.83 o 
   0   7   7      178.68      164.58      7.05 o 
   1   7   7       11.71       10.31      2.17 o 
   2   7   7      724.18      721.71     20.29 o 
   3   7   7      424.65      390.20     11.17 o 
   4   7   7      216.59      216.74      7.62 o 
   5   7   7       20.57       28.75      2.97 o 
   6   7   7       48.17       58.34      6.44 o 
   7   7   7      173.62      171.99      9.33 o 
  -7   8   7      115.36      171.35     15.76 o 
  -6   8   7       11.98       19.92      5.58 o 
  -5   8   7      146.31      147.89     11.32 o 
  -4   8   7      141.45      145.88     17.77 o 
  -3   8   7      283.75      321.01     15.26 o 
  -2   8   7      676.18      668.31     23.24 o 
  -1   8   7      834.34      878.57     26.70 o 
   0   8   7       20.14       17.76      5.07 o 
   1   8   7        9.63        7.24      3.20 o 
   2   8   7       56.44       55.24      5.38 o 
   3   8   7       44.14       44.48      3.16 o 
   4   8   7        0.04        3.26      1.73 o 
   5   8   7      383.69      369.24     15.95 o 
   6   8   7      114.65      114.63     14.54 o 
   7   8   7        1.62        1.69      3.20 o 
  -7   9   7       79.23      115.96     14.19 o 
  -6   9   7       16.65       26.91      7.02 o 
  -5   9   7       90.41      110.86      9.86 o 
  -4   9   7        0.18        0.74      4.37 o 
  -3   9   7       38.68       37.60      6.71 o 
  -2   9   7      106.97      113.65     10.25 o 
  -1   9   7      421.13      459.33     18.11 o 
   0   9   7       84.36       61.49      6.48 o 
   1   9   7       54.51       52.79      5.18 o 
   2   9   7      312.84      300.97     10.62 o 
   3   9   7        3.67        8.00      2.03 o 
   4   9   7        0.25        0.58      1.71 o 
   5   9   7       31.50       26.65      4.87 o 
   6   9   7       36.75       36.54      5.64 o 
  -6  10   7        0.17        9.89      8.73 o 
  -5  10   7      190.65      231.33     13.14 o 
  -4  10   7     1222.41     1265.05     35.93 o 
  -3  10   7        1.58        8.03      6.14 o 
  -2  10   7      359.52      368.08     24.90 o 
  -1  10   7        0.16        1.19      4.18 o 
   0  10   7      340.97      329.96     15.09 o 
   1  10   7      356.96      339.97     15.33 o 
   2  10   7       35.38       40.37      4.51 o 
   3  10   7      549.94      546.24     11.26 o 
   4  10   7      173.46      175.30      8.78 o 
   5  10   7       79.16       73.64      7.10 o 
   6  10   7        1.21        1.48      4.88 o 
  -5  11   7      156.34      205.91     21.55 o 
  -4  11   7       82.51       83.18      9.83 o 
  -3  11   7       50.18       35.53      7.14 o 
  -2  11   7        5.02        2.52      7.43 o 
  -1  11   7       36.63       28.07      7.25 o 
   0  11   7       57.51       46.17      7.21 o 
   1  11   7       55.58       38.28      6.68 o 
   2  11   7       97.02       88.72      6.30 o 
   3  11   7       47.57       55.95      5.47 o 
   4  11   7       41.58       50.47      6.10 o 
   5  11   7        0.25       10.75      4.04 o 
  -4  12   7      116.20       96.76     13.15 o 
  -3  12   7      173.65      182.71     18.27 o 
  -2  12   7       18.30        6.22      7.25 o 
  -1  12   7      196.83      157.86     17.58 o 
   0  12   7      409.32      377.73     16.97 o 
   1  12   7       34.83       35.20      5.85 o 
   2  12   7      122.67      123.92      9.09 o 
   3  12   7      235.55      249.35      9.48 o 
   4  12   7       40.35       47.24      5.46 o 
  -3  13   7      410.68      366.91     26.23 o 
  -2  13   7       55.23       41.74     12.14 o 
  -1  13   7       50.64       57.89     13.22 o 
   0  13   7      115.66      123.56      8.78 o 
   1  13   7       82.48       65.79      7.28 o 
   2  13   7      202.40      196.25     12.30 o 
   3  13   7      497.98      500.29     17.09 o 
  -1  14   7       63.95       62.49     13.69 o 
   0  14   7      160.88      136.50     15.31 o 
   1  14   7        2.07        8.04      6.81 o 
  -8   0   8      376.89      430.86     24.63 o 
  -7   0   8       83.98      104.04     11.55 o 
  -6   0   8      370.07      457.67     25.84 o 
  -5   0   8      228.04      220.76     17.50 o 
  -4   0   8      690.40      642.88     31.94 o 
  -3   0   8      992.34     1037.43     28.41 o 
  -2   0   8      142.85      162.12      9.89 o 
  -1   0   8      375.11      353.00     11.68 o 
   0   0   8      183.33      170.24      8.13 o 
   1   0   8      523.95      482.40     11.78 o 
   2   0   8        7.59        5.63      3.12 o 
   3   0   8        9.39        8.75      1.72 o 
   4   0   8      133.64      139.26      5.28 o 
   5   0   8        0.78        0.57      1.86 o 
   6   0   8        1.66        5.95      3.88 o 
   7   0   8     1139.69     1231.05     51.89 o 
  -8   1   8      114.29      137.76      8.08 o 
  -7   1   8      239.66      291.61     19.40 o 
  -6   1   8       88.87       91.92      6.75 o 
  -5   1   8     1087.87     1014.19     30.34 o 
  -4   1   8        5.42        0.66      3.74 o 
  -3   1   8       26.09       25.35      4.25 o 
  -2   1   8      201.24      205.00      7.71 o 
  -1   1   8       92.62       85.21      4.41 o 
   0   1   8       10.50        8.42      1.95 o 
   1   1   8       85.14      100.18      3.87 o 
   2   1   8       34.65       32.80      2.74 o 
   3   1   8       86.66       82.84      6.18 o 
   4   1   8       65.87       69.24      3.04 o 
   5   1   8        0.02        0.74      1.25 o 
   6   1   8        5.22       -0.64      2.43 o 
   7   1   8       37.44       60.23     10.53 o 
  -7   2   8       28.88       45.08      9.38 o 
  -6   2   8       11.32       30.25      9.08 o 
  -5   2   8       36.41       44.19      8.35 o 
  -4   2   8       23.59       21.43      4.22 o 
  -3   2   8        0.05        2.32      2.90 o 
  -2   2   8       45.84       37.51      6.15 o 
  -1   2   8      191.23      172.11      8.51 o 
   0   2   8      266.10      246.00      6.50 o 
   1   2   8      319.11      320.20      7.59 o 
   2   2   8      650.94      631.04     10.62 o 
   3   2   8       32.76       36.59      4.25 o 
   4   2   8       23.73       29.55      2.25 o 
   5   2   8        9.51        8.46      1.63 o 
   6   2   8       34.62       45.30      4.68 o 
   7   2   8       23.83       16.88      4.22 o 
  -7   3   8      237.55      266.56     13.01 o 
  -6   3   8       85.95      100.01      8.23 o 
  -5   3   8        5.97       27.02      5.48 o 
  -4   3   8       13.16       18.08      3.72 o 
  -3   3   8      185.22      186.74      9.02 o 
  -2   3   8     1849.49     1876.22     37.84 o 
  -1   3   8        1.74        2.30      2.29 o 
   0   3   8       79.43       71.73      3.81 o 
   1   3   8      939.42      919.05     13.85 o 
   2   3   8      349.61      340.91      7.01 o 
   3   3   8      595.44      621.57     12.39 o 
   4   3   8      128.65      125.56      9.38 o 
   5   3   8       67.15       83.64      3.60 o 
   6   3   8       16.10       29.22      3.57 o 
   7   3   8       67.20       74.25      6.44 o 
  -6   4   8       48.58       56.56      9.70 o 
  -5   4   8      142.98      157.05      7.76 o 
  -4   4   8       83.79       86.14     21.92 o 
  -3   4   8      333.73      354.10     22.56 o 
  -2   4   8     2390.60     2443.33     46.82 o 
  -1   4   8       56.73       53.69      5.23 o 
   0   4   8      130.84      119.38      4.36 o 
   1   4   8       10.90        8.55      1.98 o 
   2   4   8       12.33       13.55      2.35 o 
   3   4   8       11.70       10.28      2.49 o 
   4   4   8      158.29      142.01      6.33 o 
   5   4   8       83.95       89.83      4.14 o 
   6   4   8       26.75       24.20      3.57 o 
   7   4   8      150.53      148.34      7.78 o 
  -7   5   8       73.44       72.16     12.77 o 
  -6   5   8       91.06      106.61     16.18 o 
  -5   5   8       42.40       85.15     13.52 o 
  -4   5   8       42.36       59.13     18.64 o 
  -3   5   8      505.78      539.65     19.36 o 
  -2   5   8      290.70      315.68     12.15 o 
  -1   5   8      154.86      167.28      8.54 o 
   0   5   8      116.67      112.87      4.24 o 
   1   5   8       46.91       42.39      3.18 o 
   2   5   8       13.00       14.44      2.48 o 
   3   5   8       59.49       62.96      5.51 o 
   4   5   8       61.99       62.06      5.03 o 
   5   5   8       65.41       57.99      4.58 o 
   6   5   8       94.69      102.45      5.47 o 
  -7   6   8      281.43      334.13     15.21 o 
  -6   6   8      494.64      536.56     20.59 o 
  -5   6   8        0.48        7.38      4.62 o 
  -4   6   8      701.91      737.78     19.43 o 
  -3   6   8      313.10      338.69     13.70 o 
  -2   6   8     1614.64     1718.09     35.71 o 
  -1   6   8     1154.17     1185.57     37.71 o 
   0   6   8       33.72       30.52      3.63 o 
   1   6   8      666.37      654.30     11.71 o 
   2   6   8      422.65      403.55      9.65 o 
   3   6   8       10.13        7.50      2.61 o 
   4   6   8      840.32      870.10     20.21 o 
   5   6   8      545.06      580.62     16.31 o 
   6   6   8       41.15       36.88      5.60 o 
  -6   7   8       14.53       25.47      5.18 o 
  -5   7   8        5.39        7.02      7.24 o 
  -4   7   8        4.05        5.99      4.34 o 
  -3   7   8       48.36       45.32      8.11 o 
  -2   7   8      381.99      402.68     17.91 o 
  -1   7   8      697.08      758.01     20.48 o 
   0   7   8       13.57        9.47      4.29 o 
   1   7   8        1.92        3.26      2.68 o 
   2   7   8       16.47       26.59      5.36 o 
   3   7   8       12.97       22.22      5.22 o 
   4   7   8      202.01      188.48     10.40 o 
   5   7   8      189.97      174.55      9.14 o 
   6   7   8        3.68        4.58      3.45 o 
  -6   8   8      183.56      171.07     17.51 o 
  -5   8   8        0.99        5.79      4.44 o 
  -4   8   8      163.30      149.80     11.15 o 
  -3   8   8        4.98        9.77      6.02 o 
  -2   8   8      541.10      513.48     20.80 o 
  -1   8   8      424.97      457.43     19.74 o 
   0   8   8       19.45       16.94      5.59 o 
   1   8   8       56.09       41.53      6.85 o 
   2   8   8      109.75       93.66      6.48 o 
   3   8   8       11.65       10.51      3.51 o 
   4   8   8       38.70       32.53      5.05 o 
   5   8   8      122.01      120.52      8.06 o 
  -5   9   8      278.99      324.87     15.66 o 
  -4   9   8        1.20        7.38      4.49 o 
  -3   9   8        4.12        3.39      4.50 o 
  -2   9   8       23.97       13.11      5.53 o 
  -1   9   8     1241.32     1239.83     29.16 o 
   0   9   8       85.46       73.90      9.31 o 
   1   9   8       22.21       23.11      4.97 o 
   2   9   8       17.93       23.98      4.16 o 
   3   9   8      199.29      173.67      8.58 o 
   4   9   8       56.64       48.76      6.01 o 
   5   9   8       61.44       40.14      6.05 o 
  -4  10   8        0.14        7.89      5.42 o 
  -3  10   8       21.92       35.63      9.07 o 
  -2  10   8       18.62       16.26      6.35 o 
  -1  10   8      223.00      223.78     13.37 o 
   0  10   8       19.74       11.82      6.50 o 
   1  10   8       64.03       74.43     17.54 o 
   2  10   8       77.81       82.26     11.25 o 
   3  10   8        9.90       18.49      6.64 o 
   4  10   8       37.56       38.02      4.91 o 
  -4  11   8      199.34      217.07     13.87 o 
  -3  11   8      547.47      538.00     22.14 o 
  -2  11   8      338.46      361.46     18.01 o 
  -1  11   8       55.36       49.17     13.15 o 
   0  11   8      468.63      457.72     19.51 o 
   1  11   8       63.34       53.20      8.24 o 
   2  11   8      313.25      293.09     15.37 o 
   3  11   8      276.37      262.54     17.70 o 
  -2  12   8        4.18        7.77      8.55 o 
  -1  12   8        0.07       -1.38      7.68 o 
   0  12   8        2.75        1.33      5.28 o 
   1  12   8       45.15       38.57      7.73 o 
   2  12   8       22.32       26.71      5.83 o 
  -6   1   9      108.89      141.05     15.87 o 
  -5   1   9      149.06      140.44     11.82 o 
  -4   1   9      207.57      215.01     13.37 o 
  -3   1   9       64.26       55.89      8.43 o 
  -2   1   9      177.76      167.19      9.17 o 
  -1   1   9      253.02      229.02      7.85 o 
   0   1   9      179.06      179.53      7.09 o 
   1   1   9      223.61      208.75      6.17 o 
   2   1   9        2.28        2.06      1.96 o 
   3   1   9       30.64       30.45      2.98 o 
   4   1   9       83.34       96.02      5.22 o 
   5   1   9       27.42       34.20      4.02 o 
   6   1   9        3.90       12.50      3.42 o 
  -6   2   9      282.65      351.49     15.71 o 
  -5   2   9      210.15      254.15     12.87 o 
  -4   2   9      106.98      111.42     24.49 o 
  -3   2   9      379.43      375.64     16.09 o 
  -2   2   9      483.59      520.72     29.32 o 
  -1   2   9      422.98      413.60     13.58 o 
   0   2   9      268.74      259.51      7.19 o 
   1   2   9        2.46        5.04      2.51 o 
   2   2   9        0.21        1.04      1.87 o 
   3   2   9      459.17      437.83      9.11 o 
   4   2   9       18.82       25.42      3.30 o 
   5   2   9      331.22      353.93      9.81 o 
   6   2   9       79.57       94.11      6.24 o 
  -6   3   9        0.17       34.08      7.54 o 
  -5   3   9       26.29       39.54      8.95 o 
  -4   3   9      405.62      388.99     17.50 o 
  -3   3   9      563.64      607.12     17.87 o 
  -2   3   9       37.69       29.57      6.84 o 
  -1   3   9      106.33      101.70      7.89 o 
   0   3   9       43.32       44.44      3.93 o 
   1   3   9      362.22      348.02      8.63 o 
   2   3   9      113.27      100.43      4.75 o 
   3   3   9       73.51       72.45      4.29 o 
   4   3   9       19.26       11.46      2.90 o 
   5   3   9        0.75       10.33      3.86 o 
  -6   4   9      101.30      219.63     15.19 o 
  -4   4   9      167.37      177.77     17.64 o 
  -3   4   9      143.64      152.17     11.03 o 
  -2   4   9      162.79      176.54     11.62 o 
  -1   4   9      295.22      282.79     10.25 o 
   0   4   9     1977.77     1985.59     30.92 o 
   1   4   9       38.41       42.06      3.48 o 
   2   4   9       59.11       50.96      3.78 o 
   3   4   9       62.89       70.38      5.19 o 
   4   4   9        2.19        7.15      2.66 o 
   5   4   9        0.06       -1.63      2.35 o 
  -4   5   9       82.92      100.92     12.14 o 
  -3   5   9       37.27       91.40     11.19 o 
  -2   5   9     1119.03     1126.59     29.98 o 
  -1   5   9        0.15        9.23      3.79 o 
   0   5   9        0.18        6.74      2.69 o 
   1   5   9      113.42      114.12      4.74 o 
   2   5   9       70.23       79.79      4.51 o 
   3   5   9       43.76       46.17      4.89 o 
   4   5   9      473.36      443.21     12.16 o 
   5   5   9        0.02        1.03      2.73 o 
  -5   6   9        4.80       21.65      8.94 o 
  -4   6   9        9.66       28.26     10.26 o 
  -3   6   9      140.09      133.51     11.48 o 
  -2   6   9       25.18       36.12      5.84 o 
  -1   6   9      188.11      199.01      8.84 o 
   0   6   9       30.79       27.57      4.55 o 
   1   6   9       22.62       12.15      4.80 o 
   2   6   9       36.64       32.82      4.48 o 
   3   6   9       16.47       10.47      4.89 o 
   4   6   9        4.00        0.78      5.30 o 
   5   6   9        1.73       -0.59      5.71 o 
  -5   7   9       18.15       32.96     10.81 o 
  -4   7   9      143.48      170.47     19.32 o 
  -3   7   9      269.64      292.65     18.22 o 
  -2   7   9       36.59       25.06      7.30 o 
  -1   7   9      955.16      959.25     24.99 o 
   0   7   9       52.01       47.76      6.64 o 
   1   7   9      262.84      255.61     11.78 o 
   2   7   9       92.93       86.19      5.91 o 
   3   7   9       12.50        8.28      3.63 o 
   4   7   9      207.82      232.97     11.56 o 
  -4   8   9        4.63        9.23      8.75 o 
  -3   8   9       17.54       10.13      6.07 o 
  -2   8   9      201.49      188.38     13.57 o 
  -1   8   9      563.24      597.03     18.85 o 
   0   8   9      120.10      117.77      8.61 o 
   1   8   9      153.03      150.38     11.41 o 
   2   8   9        0.81        0.94      4.63 o 
   3   8   9        9.43       17.20      4.85 o 
  -3   9   9        2.04       24.33     22.40 o 
  -2   9   9       53.60       48.89      8.90 o 
  -1   9   9      148.17      145.48     13.33 o 
   0   9   9      315.86      337.70     26.43 o 
   1   9   9      396.16      184.47     15.58 o 
   2   9   9        4.18        4.46      6.72 o 
   3   9   9       93.45       91.60      9.54 o 
  -2  10   9      512.19      535.29     22.97 o 
  -1  10   9       19.79       11.56      6.06 o 
   0  10   9       28.42       26.26      7.14 o 
   1  10   9      149.29      131.92     13.83 o 
  -4   0  10      472.43      492.99     29.99 o 
  -3   0  10        1.38       22.43      8.27 o 
  -2   0  10      387.18      392.17     26.87 o 
  -1   0  10      366.19      377.20     30.09 o 
   0   0  10      151.24      135.85      9.43 o 
   1   0  10      289.70      297.68     15.17 o 
   2   0  10      240.44      213.26      8.79 o 
   3   0  10       30.19       34.79      4.84 o 
   4   0  10        4.23        2.83      5.87 o 
  -4   1  10        0.10        4.71     10.33 o 
  -3   1  10      765.98      806.13     28.57 o 
  -2   1  10       45.25       44.03      8.37 o 
  -1   1  10      264.92      254.44     10.79 o 
   0   1  10       71.95       71.67      5.83 o 
   1   1  10        6.56       10.45      2.90 o 
   2   1  10        1.55        1.65      2.33 o 
   3   1  10      237.34      200.30      6.15 o 
   4   1  10       57.35       48.23      4.19 o 
  -4   2  10       34.12       21.10      7.55 o 
  -3   2  10       79.27       74.67     16.13 o 
  -2   2  10        0.90        7.94      4.58 o 
  -1   2  10       18.42       22.43      5.41 o 
   0   2  10      272.02      264.81     10.19 o 
   1   2  10       24.90       23.94      3.32 o 
   2   2  10       98.77       85.41      5.24 o 
   3   2  10       21.51       27.85      3.23 o 
   4   2  10       48.69       54.43      4.28 o 
  -4   3  10       62.75       67.07     12.87 o 
  -3   3  10       37.95       49.52      7.91 o 
  -2   3  10       12.78       26.66      5.24 o 
  -1   3  10        5.45       11.17      4.34 o 
   0   3  10     1423.36     1374.38     24.27 o 
   1   3  10        8.08        7.15      2.65 o 
   2   3  10      125.85      132.52      6.07 o 
   3   3  10      503.36      477.49     15.29 o 
  -4   4  10        5.93       25.32      7.45 o 
  -3   4  10       37.34       42.39     11.20 o 
  -2   4  10       85.83       81.88     14.57 o 
  -1   4  10       24.59       24.00      6.07 o 
   0   4  10      375.80      372.64     12.06 o 
   1   4  10        1.01        3.45      3.06 o 
   2   4  10       68.59       64.53      5.75 o 
   3   4  10       12.42       20.59      3.55 o 
  -3   5  10        2.15       14.03      7.06 o 
  -2   5  10       11.47       33.66      8.95 o 
  -1   5  10      821.45      822.30     23.57 o 
   0   5  10      224.41      252.13     11.89 o 
   1   5  10      193.62      175.67      8.62 o 
   2   5  10       83.70       82.61      5.17 o 
  -1   6  10       30.10       32.54      6.17 o 
   0   6  10     1007.34      977.38     26.04 o 
   1   6  10      147.58      143.91     11.48 o 
   2   6  10        0.51        5.63      6.92 o 
  -1   7  10       22.07        9.99      6.66 o 
   0   7  10        1.25       13.52      7.54 o 
   1   7  10      339.53      322.16     18.23 o 
                                                 
